# Supplementary material for: Inhibition of ANXA2 activity attenuates epileptic susceptibility and GluA1 phosphorylation
Source: CNS Neurosci Ther. 2023 Jun 11;29(11):3644–56. doi: 10.1111/cns.14295 (PMC10580353; doi:10.1111/cns.14295)
Supplement: Supplementary file 1 — Table S1 [file CNS-29-3644-s001.xlsx]

## Sheet: 2207
ProteinID	ProteinName	GeneID	GeneName	BP	MF	CC	GO_Term
B9EKJ1	Spna2 protein	20740	Sptan1	actin filament capping [GO:0051693];-	calmodulin binding [GO:0005516];calcium ion binding [GO:0005509];-;actin binding [GO:0003779]	cytoskeleton [GO:0005856];-;cell cortex [GO:0005938]	actin filament capping [GO:0051693];-;calmodulin binding [GO:0005516];calcium ion binding [GO:0005509];-;actin binding [GO:0003779];cytoskeleton [GO:0005856];-;cell cortex [GO:0005938]
A3KGU5	Spectrin alpha chain, non-erythrocytic 1	20740	Sptan1	actin filament capping [GO:0051693];-	calmodulin binding [GO:0005516];calcium ion binding [GO:0005509];-;actin binding [GO:0003779]	cytoskeleton [GO:0005856];-;cell cortex [GO:0005938]	actin filament capping [GO:0051693];-;calmodulin binding [GO:0005516];calcium ion binding [GO:0005509];-;actin binding [GO:0003779];cytoskeleton [GO:0005856];-;cell cortex [GO:0005938]
Q5SV64	Myosin-10	77579	Myh10	-	actin filament binding [GO:0051015];-;motor activity [GO:0003774];ATP binding [GO:0005524]	-;myosin complex [GO:0016459]	-;actin filament binding [GO:0051015];-;motor activity [GO:0003774];ATP binding [GO:0005524];-;myosin complex [GO:0016459]
Q62261	Spectrin beta chain, non-erythrocytic 1	20742	Sptbn1	regulation of protein localization to plasma membrane [GO:1903076];actin filament capping [GO:0051693];protein localization to plasma membrane [GO:0072659];regulation of SMAD protein signal transduction [GO:0060390];plasma membrane organization [GO:0007009];common-partner SMAD protein phosphorylation [GO:0007182];positive regulation of interleukin-2 production [GO:0032743];-;Golgi to plasma membr…	structural constituent of cytoskeleton [GO:0005200];phospholipid binding [GO:0005543];protein-containing complex binding [GO:0044877];calmodulin binding [GO:0005516];ankyrin binding [GO:0030506];-;GTPase binding [GO:0051020];actin binding [GO:0003779]	spectrin [GO:0008091];cytoplasm [GO:0005737];postsynapse [GO:0098794];axolemma [GO:0030673];membrane [GO:0016020];plasma membrane [GO:0005886];cytosol [GO:0005829];cuticular plate [GO:0032437];cortical cytoskeleton [GO:0030863];nucleolus [GO:0005730];nucleus [GO:0005634];glutamatergic synapse [GO:0098978];postsynaptic density [GO:0014069];-;M band [GO:0031430];endomembrane system [GO:0012505];pro…	regulation of protein localization to plasma membrane [GO:1903076];actin filament capping [GO:0051693];protein localization to plasma membrane [GO:0072659];regulation of SMAD protein signal transduction [GO:0060390];plasma membrane organization [GO:0007009];common-partner SMAD protein phosphorylation [GO:0007182];positive regulation of interleukin-2 production [GO:0032743];-;Golgi to plasma membr…
Q3UH59	Myosin-10	77579	Myh10	positive regulation of protein secretion [GO:0050714];actomyosin structure organization [GO:0031032];-;modification of postsynaptic actin cytoskeleton [GO:0098885];mitotic cytokinesis [GO:0000281];actin filament-based movement [GO:0030048]	actin filament binding [GO:0051015];microfilament motor activity [GO:0000146];RNA stem-loop binding [GO:0035613];ADP binding [GO:0043531];-;ATP binding [GO:0005524];mRNA 5'-UTR binding [GO:0048027]	myosin II filament [GO:0097513];cell cortex [GO:0005938];midbody [GO:0030496];polysome [GO:0005844];cytosol [GO:0005829];stress fiber [GO:0001725];-;myosin II complex [GO:0016460];cleavage furrow [GO:0032154]	positive regulation of protein secretion [GO:0050714];actomyosin structure organization [GO:0031032];-;modification of postsynaptic actin cytoskeleton [GO:0098885];mitotic cytokinesis [GO:0000281];actin filament-based movement [GO:0030048];actin filament binding [GO:0051015];microfilament motor activity [GO:0000146];RNA stem-loop binding [GO:0035613];ADP binding [GO:0043531];-;ATP binding [GO:000…
Q68FG2	Spectrin beta chain	20743	Sptbn2	postsynapse organization [GO:0099173];actin filament capping [GO:0051693];cerebellar Purkinje cell layer morphogenesis [GO:0021692];vesicle-mediated transport [GO:0016192];adult behavior [GO:0030534];multicellular organism growth [GO:0035264];synapse assembly [GO:0007416];synaptic vesicle exocytosis [GO:0016079];-	structural constituent of cytoskeleton [GO:0005200];phospholipid binding [GO:0005543];structural constituent of synapse [GO:0098918];-;actin binding [GO:0003779]	photoreceptor inner segment [GO:0001917];spectrin [GO:0008091];postsynaptic spectrin-associated cytoskeleton [GO:0099189];parallel fiber to Purkinje cell synapse [GO:0098688];Golgi membrane [GO:0000139];endosome [GO:0005768];plasma membrane [GO:0005886];neuronal cell body [GO:0043025];synaptic vesicle [GO:0008021];presynapse [GO:0098793];glutamatergic synapse [GO:0098978];-;perinuclear region of …	postsynapse organization [GO:0099173];actin filament capping [GO:0051693];cerebellar Purkinje cell layer morphogenesis [GO:0021692];vesicle-mediated transport [GO:0016192];adult behavior [GO:0030534];multicellular organism growth [GO:0035264];synapse assembly [GO:0007416];synaptic vesicle exocytosis [GO:0016079];-;structural constituent of cytoskeleton [GO:0005200];phospholipid binding [GO:000554…
Q8VDD5	Myosin-9	17886	Myh9	regulation of cell shape [GO:0008360];myoblast fusion [GO:0007520];establishment of T cell polarity [GO:0001768];plasma membrane repair [GO:0001778];membrane protein ectodomain proteolysis [GO:0006509];meiotic spindle organization [GO:0000212];angiogenesis [GO:0001525];regulated exocytosis [GO:0045055];lysosome localization [GO:0032418];cell-cell adhesion [GO:0098609];establishment of meiotic spi…	protein homodimerization activity [GO:0042803];protein-membrane adaptor activity [GO:0043495];actin filament binding [GO:0051015];microfilament motor activity [GO:0000146];protein domain specific binding [GO:0019904];calmodulin binding [GO:0005516];identical protein binding [GO:0042802];ADP binding [GO:0043531];-;ATP binding [GO:0005524];ATPase [GO:0016887];integrin binding [GO:0005178];actin bin…	nucleus [GO:0005634];cytoplasmic side of plasma membrane [GO:0009898];actin cytoskeleton [GO:0015629];adherens junction [GO:0005912];myosin II complex [GO:0016460];actomyosin [GO:0042641];-;cleavage furrow [GO:0032154];immunological synapse [GO:0001772];cell cortex [GO:0005938];plasma membrane [GO:0005886];brush border [GO:0005903];cortical cytoskeleton [GO:0030863];cortical granule [GO:0060473];…	regulation of cell shape [GO:0008360];myoblast fusion [GO:0007520];establishment of T cell polarity [GO:0001768];plasma membrane repair [GO:0001778];membrane protein ectodomain proteolysis [GO:0006509];meiotic spindle organization [GO:0000212];angiogenesis [GO:0001525];regulated exocytosis [GO:0045055];lysosome localization [GO:0032418];cell-cell adhesion [GO:0098609];establishment of meiotic spi…
A1BN54	Alpha actinin 1a	109711	Actn1	-	calcium ion binding [GO:0005509];actin binding [GO:0003779]	-	-;calcium ion binding [GO:0005509];actin binding [GO:0003779];-
Q7TPR4	Alpha-actinin-1	109711	Actn1	negative regulation of cellular component movement [GO:0051271];focal adhesion assembly [GO:0048041];actin filament bundle assembly [GO:0051017];actin filament organization [GO:0007015];actin filament network formation [GO:0051639];platelet formation [GO:0030220];cortical cytoskeleton organization [GO:0030865];-;platelet morphogenesis [GO:0036344]	protein homodimerization activity [GO:0042803];actin filament binding [GO:0051015];protein domain specific binding [GO:0019904];transmembrane transporter binding [GO:0044325];double-stranded RNA binding [GO:0003725];structural constituent of postsynapse [GO:0099186];integrin binding [GO:0005178];-;nuclear receptor coactivator activity [GO:0030374];vinculin binding [GO:0017166];calcium ion binding…	cytoskeleton [GO:0005856];secretory granule [GO:0030141];nucleus [GO:0005634];sarcomere [GO:0030017];focal adhesion [GO:0005925];cell-cell junction [GO:0005911];cell projection [GO:0042995];cell junction [GO:0030054];Z disc [GO:0030018];dendritic spine [GO:0043197];-;actin filament [GO:0005884];plasma membrane [GO:0005886];brush border [GO:0005903];cortical cytoskeleton [GO:0030863];dense core gr…	negative regulation of cellular component movement [GO:0051271];focal adhesion assembly [GO:0048041];actin filament bundle assembly [GO:0051017];actin filament organization [GO:0007015];actin filament network formation [GO:0051639];platelet formation [GO:0030220];cortical cytoskeleton organization [GO:0030865];-;platelet morphogenesis [GO:0036344];protein homodimerization activity [GO:0042803];ac…
B2RRE2	Myo18a protein	360013	Myo18a	-	actin filament binding [GO:0051015];-;motor activity [GO:0003774];ATP binding [GO:0005524]	-;myosin complex [GO:0016459]	-;actin filament binding [GO:0051015];-;motor activity [GO:0003774];ATP binding [GO:0005524];-;myosin complex [GO:0016459]
P57780	Alpha-actinin-4	60595	Actn4	peroxisome proliferator activated receptor signaling pathway [GO:0035357];negative regulation of cellular component movement [GO:0051271];positive regulation of cell migration [GO:0030335];positive regulation of pinocytosis [GO:0048549];actin filament bundle assembly [GO:0051017];protein transport [GO:0015031];regulation of apoptotic process [GO:0042981];retinoic acid receptor signaling pathway […	protein homodimerization activity [GO:0042803];protein N-terminus binding [GO:0047485];actin filament binding [GO:0051015];nuclear receptor binding [GO:0016922];transmembrane transporter binding [GO:0044325];RNA polymerase II transcription regulatory region sequence-specific DNA binding [GO:0000977];transcription coactivator activity [GO:0003713];-;nuclear receptor coactivator activity [GO:003037…	Z disc [GO:0030018];cytoplasm [GO:0005737];ribonucleoprotein complex [GO:1990904];neuron projection [GO:0043005];cytosol [GO:0005829];cortical cytoskeleton [GO:0030863];nucleus [GO:0005634];pseudopodium [GO:0031143];stress fiber [GO:0001725];-;nuclear body [GO:0016604];perinuclear region of cytoplasm [GO:0048471];protein-containing complex [GO:0032991];cell-cell junction [GO:0005911]	peroxisome proliferator activated receptor signaling pathway [GO:0035357];negative regulation of cellular component movement [GO:0051271];positive regulation of cell migration [GO:0030335];positive regulation of pinocytosis [GO:0048549];actin filament bundle assembly [GO:0051017];protein transport [GO:0015031];regulation of apoptotic process [GO:0042981];retinoic acid receptor signaling pathway […
D3YZ62	Unconventional myosin-Va	17918	Myo5a	-	ATP binding [GO:0005524];-;motor activity [GO:0003774];actin binding [GO:0003779]	-;myosin complex [GO:0016459]	-;ATP binding [GO:0005524];-;motor activity [GO:0003774];actin binding [GO:0003779];-;myosin complex [GO:0016459]
Q6URW6	Myosin-14	71960	Myh14	regulation of cell shape [GO:0008360];neuronal action potential [GO:0019228];sensory perception of sound [GO:0007605];mitochondrion morphogenesis [GO:0070584];skeletal muscle tissue development [GO:0007519];actomyosin structure organization [GO:0031032];skeletal muscle contraction [GO:0003009];vocalization behavior [GO:0071625];-;actin filament-based movement [GO:0030048]	actin filament binding [GO:0051015];microfilament motor activity [GO:0000146];calmodulin binding [GO:0005516];-;ATP binding [GO:0005524]	cytoplasm [GO:0005737];actomyosin [GO:0042641];myosin II filament [GO:0097513];brush border [GO:0005903];axon [GO:0030424];growth cone [GO:0030426];stress fiber [GO:0001725];-;myosin II complex [GO:0016460];myosin complex [GO:0016459];myelin sheath [GO:0043209]	regulation of cell shape [GO:0008360];neuronal action potential [GO:0019228];sensory perception of sound [GO:0007605];mitochondrion morphogenesis [GO:0070584];skeletal muscle tissue development [GO:0007519];actomyosin structure organization [GO:0031032];skeletal muscle contraction [GO:0003009];vocalization behavior [GO:0071625];-;actin filament-based movement [GO:0030048];actin filament binding […
Q8C8R3	Ankyrin-2	109676	Ank2	protein localization to T-tubule [GO:0036371];regulation of atrial cardiac muscle cell action potential [GO:0098910];cellular calcium ion homeostasis [GO:0006874];regulation of cardiac muscle contraction [GO:0055117];regulation of calcium ion transport [GO:0051924];positive regulation of potassium ion transmembrane transporter activity [GO:1901018];cardiac muscle contraction [GO:0060048];regulati…	potassium channel regulator activity [GO:0015459];ATPase binding [GO:0051117];transmembrane transporter binding [GO:0044325];protein-macromolecule adaptor activity [GO:0030674];-	cytoskeleton [GO:0005856];recycling endosome [GO:0055037];postsynaptic membrane [GO:0045211];perinuclear region of cytoplasm [GO:0048471];mitochondrion [GO:0005739];Z disc [GO:0030018];-;costamere [GO:0043034];M band [GO:0031430];plasma membrane [GO:0005886];A band [GO:0031672];early endosome [GO:0005769];cytoplasm [GO:0005737];sarcolemma [GO:0042383];T-tubule [GO:0030315];integral component of p…	protein localization to T-tubule [GO:0036371];regulation of atrial cardiac muscle cell action potential [GO:0098910];cellular calcium ion homeostasis [GO:0006874];regulation of cardiac muscle contraction [GO:0055117];regulation of calcium ion transport [GO:0051924];positive regulation of potassium ion transmembrane transporter activity [GO:1901018];cardiac muscle contraction [GO:0060048];regulati…
Q3UBP6	Uncharacterized protein		Actb	-	-	dense body [GO:0097433];plasma membrane [GO:0005886];focal adhesion [GO:0005925]	-;-;dense body [GO:0097433];plasma membrane [GO:0005886];focal adhesion [GO:0005925]
Q80U89	MKIAA0034 protein		mKIAA0034	autophagy [GO:0006914];intracellular protein transport [GO:0006886];vesicle-mediated transport [GO:0016192];-	clathrin light chain binding [GO:0032051];-;structural molecule activity [GO:0005198]	clathrin coat of coated pit [GO:0030132];-;clathrin coat of trans-Golgi network vesicle [GO:0030130];clathrin complex [GO:0071439]	autophagy [GO:0006914];intracellular protein transport [GO:0006886];vesicle-mediated transport [GO:0016192];-;clathrin light chain binding [GO:0032051];-;structural molecule activity [GO:0005198];clathrin coat of coated pit [GO:0030132];-;clathrin coat of trans-Golgi network vesicle [GO:0030130];clathrin complex [GO:0071439]
E9Q175	Unconventional myosin-6	17920	Myo6	sensory perception of sound [GO:0007605];protein transport [GO:0015031];-;endocytosis [GO:0006897]	actin filament binding [GO:0051015];-;motor activity [GO:0003774];ATP binding [GO:0005524]	Golgi apparatus [GO:0005794];ruffle membrane [GO:0032587];filopodium [GO:0030175];cytosol [GO:0005829];microvillus [GO:0005902];nucleus [GO:0005634];-;clathrin-coated vesicle [GO:0030136];perinuclear region of cytoplasm [GO:0048471];clathrin-coated pit [GO:0005905];myosin complex [GO:0016459]	sensory perception of sound [GO:0007605];protein transport [GO:0015031];-;endocytosis [GO:0006897];actin filament binding [GO:0051015];-;motor activity [GO:0003774];ATP binding [GO:0005524];Golgi apparatus [GO:0005794];ruffle membrane [GO:0032587];filopodium [GO:0030175];cytosol [GO:0005829];microvillus [GO:0005902];nucleus [GO:0005634];-;clathrin-coated vesicle [GO:0030136];perinuclear region of…
Q3U804	Uncharacterized protein		Actb	-	-	-	-
S4R2R5	Ankyrin-2	109676	Ank2	signal transduction [GO:0007165];-	-	cytoskeleton [GO:0005856];membrane [GO:0016020];-	signal transduction [GO:0007165];-;-;cytoskeleton [GO:0005856];membrane [GO:0016020];-
Q9JI91	Alpha-actinin-2	11472	Actn2	positive regulation of endocytic recycling [GO:2001137];sarcomere organization [GO:0045214];focal adhesion assembly [GO:0048041];negative regulation of potassium ion transport [GO:0043267];negative regulation of potassium ion transmembrane transporter activity [GO:1901017];cardiac muscle cell development [GO:0055013];positive regulation of cation channel activity [GO:2001259];positive regulation …	actin filament binding [GO:0051015];protein domain specific binding [GO:0019904];transmembrane transporter binding [GO:0044325];titin binding [GO:0031432];titin Z domain binding [GO:0070080];protein-macromolecule adaptor activity [GO:0030674];LIM domain binding [GO:0030274];FATZ binding [GO:0051373];-;nuclear receptor coactivator activity [GO:0030374];identical protein binding [GO:0042802];cytosk…	Z disc [GO:0030018];cortical actin cytoskeleton [GO:0030864];striated muscle thin filament [GO:0005865];filopodium [GO:0030175];postsynaptic density, intracellular component [GO:0099092];glutamatergic synapse [GO:0098978];sarcomere [GO:0030017];-;postsynaptic density membrane [GO:0098839];focal adhesion [GO:0005925]	positive regulation of endocytic recycling [GO:2001137];sarcomere organization [GO:0045214];focal adhesion assembly [GO:0048041];negative regulation of potassium ion transport [GO:0043267];negative regulation of potassium ion transmembrane transporter activity [GO:1901017];cardiac muscle cell development [GO:0055013];positive regulation of cation channel activity [GO:2001259];positive regulation …
A0A571BDG0	SRC kinase-signaling inhibitor 1		Srcin1	regulation of cell migration [GO:0030334];regulation of dendritic spine morphogenesis [GO:0061001];substrate adhesion-dependent cell spreading [GO:0034446]	-	-	regulation of cell migration [GO:0030334];regulation of dendritic spine morphogenesis [GO:0061001];substrate adhesion-dependent cell spreading [GO:0034446];-;-
Q3UGY4	Spectrin beta chain		Sptb	actin filament capping [GO:0051693];-	phospholipid binding [GO:0005543];structural constituent of cytoskeleton [GO:0005200];-;actin binding [GO:0003779]	spectrin [GO:0008091];-	actin filament capping [GO:0051693];-;phospholipid binding [GO:0005543];structural constituent of cytoskeleton [GO:0005200];-;actin binding [GO:0003779];spectrin [GO:0008091];-
S4R2T7	Ankyrin-2		Ank2	-	-	-	-
Q5FW75	Actinin alpha 2	11472	Actn2	-	calcium ion binding [GO:0005509];actin binding [GO:0003779]	-	-;calcium ion binding [GO:0005509];actin binding [GO:0003779];-
B1AQX6	SRC kinase-signaling inhibitor 1		Srcin1	regulation of cell migration [GO:0030334];regulation of dendritic spine morphogenesis [GO:0061001];substrate adhesion-dependent cell spreading [GO:0034446]	-	-	regulation of cell migration [GO:0030334];regulation of dendritic spine morphogenesis [GO:0061001];substrate adhesion-dependent cell spreading [GO:0034446];-;-
A0A338P6K2	Myosin-11	17880	Myh11	cardiac muscle cell development [GO:0055013];elastic fiber assembly [GO:0048251];-	structural constituent of muscle [GO:0008307];actin filament binding [GO:0051015];motor activity [GO:0003774];-;ATP binding [GO:0005524]	-;myosin complex [GO:0016459]	cardiac muscle cell development [GO:0055013];elastic fiber assembly [GO:0048251];-;structural constituent of muscle [GO:0008307];actin filament binding [GO:0051015];motor activity [GO:0003774];-;ATP binding [GO:0005524];-;myosin complex [GO:0016459]
E9Q2W9	Alpha-actinin-4		Actn4	-	actin binding [GO:0003779]	-	-;actin binding [GO:0003779];-
Q9D6F9	Tubulin beta-4A chain	22153	Tubb4a	microtubule cytoskeleton organization [GO:0000226];mitotic cell cycle [GO:0000278];-;cell projection organization [GO:0030030];negative regulation of microtubule polymerization [GO:0031115]	structural constituent of cytoskeleton [GO:0005200];calcium ion binding [GO:0005509];-;GTP binding [GO:0005525]	cell projection [GO:0042995];cytoplasm [GO:0005737];neuronal cell body [GO:0043025];microtubule [GO:0005874];axoneme [GO:0005930];-;cilium [GO:0005929];internode region of axon [GO:0033269];myelin sheath [GO:0043209]	microtubule cytoskeleton organization [GO:0000226];mitotic cell cycle [GO:0000278];-;cell projection organization [GO:0030030];negative regulation of microtubule polymerization [GO:0031115];structural constituent of cytoskeleton [GO:0005200];calcium ion binding [GO:0005509];-;GTP binding [GO:0005525];cell projection [GO:0042995];cytoplasm [GO:0005737];neuronal cell body [GO:0043025];microtubule […
P68372	Tubulin beta-4B chain	227613	Tubb4b	microtubule-based process [GO:0007017];microtubule cytoskeleton organization [GO:0000226];mitotic cell cycle [GO:0000278];-	structural constituent of cytoskeleton [GO:0005200];double-stranded RNA binding [GO:0003725];-;GTP binding [GO:0005525]	cytoplasm [GO:0005737];myelin sheath [GO:0043209];microtubule [GO:0005874];-;tubulin complex [GO:0045298]	microtubule-based process [GO:0007017];microtubule cytoskeleton organization [GO:0000226];mitotic cell cycle [GO:0000278];-;structural constituent of cytoskeleton [GO:0005200];double-stranded RNA binding [GO:0003725];-;GTP binding [GO:0005525];cytoplasm [GO:0005737];myelin sheath [GO:0043209];microtubule [GO:0005874];-;tubulin complex [GO:0045298]
Q3TIJ9	Uncharacterized protein		Actb	-	-	-	-
Q6R891	Neurabin-2	217124	Ppp1r9b	response to amphetamine [GO:0001975];response to steroid hormone [GO:0048545];actin filament organization [GO:0007015];response to prostaglandin E [GO:0034695];response to L-phenylalanine derivative [GO:1904386];cell migration [GO:0016477];modulation of chemical synaptic transmission [GO:0050804];cellular response to drug [GO:0035690];positive regulation of protein localization to plasma membrane…	actin filament binding [GO:0051015];transmembrane transporter binding [GO:0044325];protein kinase activity [GO:0004672];protein phosphatase 1 binding [GO:0008157];protein-containing complex binding [GO:0044877];protein C-terminus binding [GO:0008022];-;kinase binding [GO:0019900];actin binding [GO:0003779];protein phosphatase inhibitor activity [GO:0004864];D2 dopamine receptor binding [GO:003174…	lamellipodium [GO:0030027];nucleoplasm [GO:0005654];actin cytoskeleton [GO:0015629];cytoplasmic side of dendritic spine plasma membrane [GO:1990780];adherens junction [GO:0005912];dendritic spine neck [GO:0044326];neuronal cell body [GO:0043025];filopodium [GO:0030175];dendritic spine [GO:0043197];-;cortical actin cytoskeleton [GO:0030864];dendritic spine head [GO:0044327];plasma membrane [GO:000…	response to amphetamine [GO:0001975];response to steroid hormone [GO:0048545];actin filament organization [GO:0007015];response to prostaglandin E [GO:0034695];response to L-phenylalanine derivative [GO:1904386];cell migration [GO:0016477];modulation of chemical synaptic transmission [GO:0050804];cellular response to drug [GO:0035690];positive regulation of protein localization to plasma membrane…
H3BL28	Protein phosphatase 1, regulatory subunit 9A		Ppp1r9a	actin filament organization [GO:0007015];positive regulation of neuron projection development [GO:0010976];positive regulation of long-term synaptic depression [GO:1900454];postsynaptic actin cytoskeleton organization [GO:0098974];modulation of chemical synaptic transmission [GO:0050804];negative regulation of stress fiber assembly [GO:0051497];excitatory postsynaptic potential [GO:0060079];-;reg…	protein kinase binding [GO:0019901];actin filament binding [GO:0051015];protein domain specific binding [GO:0019904];transmembrane transporter binding [GO:0044325];protein phosphatase 1 binding [GO:0008157];protein-containing complex binding [GO:0044877];protein C-terminus binding [GO:0008022];-;identical protein binding [GO:0042802];GTPase binding [GO:0051020]	lamellipodium [GO:0030027];cytoskeleton [GO:0005856];synapse [GO:0045202];actin cytoskeleton [GO:0015629];dendritic spine neck [GO:0044326];neuronal cell body [GO:0043025];filopodium [GO:0030175];dendritic spine [GO:0043197];-;postsynaptic actin cytoskeleton [GO:0098871];cortical actin cytoskeleton [GO:0030864];growth cone [GO:0030426];neuromuscular junction [GO:0031594];cytoplasm [GO:0005737];ne…	actin filament organization [GO:0007015];positive regulation of neuron projection development [GO:0010976];positive regulation of long-term synaptic depression [GO:1900454];postsynaptic actin cytoskeleton organization [GO:0098974];modulation of chemical synaptic transmission [GO:0050804];negative regulation of stress fiber assembly [GO:0051497];excitatory postsynaptic potential [GO:0060079];-;reg…
Q9CWF2	Tubulin beta-2B chain	73710	Tubb2b	microtubule cytoskeleton organization [GO:0000226];positive regulation of axon guidance [GO:1902669];mitotic cell cycle [GO:0000278];neuron migration [GO:0001764];-;modulation of chemical synaptic transmission [GO:0050804];microtubule-based process [GO:0007017];embryonic brain development [GO:1990403]	structural constituent of cytoskeleton [GO:0005200];-;protein heterodimerization activity [GO:0046982];GTP binding [GO:0005525]	cytoplasm [GO:0005737];microtubule cytoskeleton [GO:0015630];microtubule [GO:0005874];-;Schaffer collateral - CA1 synapse [GO:0098685]	microtubule cytoskeleton organization [GO:0000226];positive regulation of axon guidance [GO:1902669];mitotic cell cycle [GO:0000278];neuron migration [GO:0001764];-;modulation of chemical synaptic transmission [GO:0050804];microtubule-based process [GO:0007017];embryonic brain development [GO:1990403];structural constituent of cytoskeleton [GO:0005200];-;protein heterodimerization activity [GO:00…
P99024	Tubulin beta-5 chain	22154	Tubb5	microtubule cytoskeleton organization [GO:0000226];spindle assembly [GO:0051225];mitotic cell cycle [GO:0000278];cellular process [GO:0009987];regulation of synapse organization [GO:0050807];-;microtubule-based process [GO:0007017]	GTPase activating protein binding [GO:0032794];structural constituent of cytoskeleton [GO:0005200];protein domain specific binding [GO:0019904];ubiquitin protein ligase binding [GO:0031625];MHC class I protein binding [GO:0042288];-;GTP binding [GO:0005525];protein-containing complex binding [GO:0044877]	cytoplasm [GO:0005737];cytosol [GO:0005829];cell body [GO:0044297];nuclear envelope lumen [GO:0005641];cytoplasmic ribonucleoprotein granule [GO:0036464];microtubule [GO:0005874];nucleus [GO:0005634];-;membrane raft [GO:0045121];protein-containing complex [GO:0032991];tubulin complex [GO:0045298]	microtubule cytoskeleton organization [GO:0000226];spindle assembly [GO:0051225];mitotic cell cycle [GO:0000278];cellular process [GO:0009987];regulation of synapse organization [GO:0050807];-;microtubule-based process [GO:0007017];GTPase activating protein binding [GO:0032794];structural constituent of cytoskeleton [GO:0005200];protein domain specific binding [GO:0019904];ubiquitin protein ligas…
Q9QXS6	Drebrin	56320	Dbn1	actin filament organization [GO:0007015];positive regulation of cell-substrate adhesion [GO:0010811];positive regulation of neuron projection development [GO:0010976];cell communication by chemical coupling [GO:0010643];cell communication by electrical coupling [GO:0010644];postsynaptic actin cytoskeleton organization [GO:0098974];neuron projection morphogenesis [GO:0048812];cellular response to …	cytoskeletal protein binding [GO:0008092];actin filament binding [GO:0051015];-;profilin binding [GO:0005522]	lamellipodium [GO:0030027];cytoskeleton [GO:0005856];neuron spine [GO:0044309];axonal growth cone [GO:0044295];actin cytoskeleton [GO:0015629];excitatory synapse [GO:0060076];postsynaptic membrane [GO:0045211];perinuclear region of cytoplasm [GO:0048471];membrane [GO:0016020];cell-cell junction [GO:0005911];neuronal cell body [GO:0043025];filopodium [GO:0030175];dendritic spine [GO:0043197];-;pos…	actin filament organization [GO:0007015];positive regulation of cell-substrate adhesion [GO:0010811];positive regulation of neuron projection development [GO:0010976];cell communication by chemical coupling [GO:0010643];cell communication by electrical coupling [GO:0010644];postsynaptic actin cytoskeleton organization [GO:0098974];neuron projection morphogenesis [GO:0048812];cellular response to …
Q7TMM9	Tubulin beta-2A chain	22151	Tubb2a	neuron migration [GO:0001764];microtubule cytoskeleton organization [GO:0000226];mitotic cell cycle [GO:0000278];-	structural constituent of cytoskeleton [GO:0005200];-;GTP binding [GO:0005525]	microtubule [GO:0005874];cytoplasm [GO:0005737];-	neuron migration [GO:0001764];microtubule cytoskeleton organization [GO:0000226];mitotic cell cycle [GO:0000278];-;structural constituent of cytoskeleton [GO:0005200];-;GTP binding [GO:0005525];microtubule [GO:0005874];cytoplasm [GO:0005737];-
A0A0R4J1E3	Drebrin	56320	Dbn1	-;actin filament organization [GO:0007015]	-;actin binding [GO:0003779]	-	-;actin filament organization [GO:0007015];-;actin binding [GO:0003779];-
Q64331	Unconventional myosin-VI		Myo6	actin filament organization [GO:0007015];sensory perception of sound [GO:0007605];cellular response to electrical stimulus [GO:0071257];chemical synaptic transmission [GO:0007268];glutamate secretion [GO:0014047];vesicle transport along actin filament [GO:0030050];locomotory behavior [GO:0007626];synapse assembly [GO:0007416];regulation of synaptic plasticity [GO:0048167];regulation of secretion …	actin filament binding [GO:0051015];microfilament motor activity [GO:0000146];ATP binding [GO:0005524];calmodulin binding [GO:0005516];-;identical protein binding [GO:0042802]	presynaptic endocytic zone [GO:0098833];axon [GO:0030424];RNA polymerase II, holoenzyme [GO:0016591];synapse [GO:0045202];microvillus [GO:0005902];nucleus [GO:0005634];nucleoplasm [GO:0005654];actin cytoskeleton [GO:0015629];perinuclear region of cytoplasm [GO:0048471];intracellular membrane-bounded organelle [GO:0043231];clathrin-coated pit [GO:0005905];membrane [GO:0016020];neuronal cell body […	actin filament organization [GO:0007015];sensory perception of sound [GO:0007605];cellular response to electrical stimulus [GO:0071257];chemical synaptic transmission [GO:0007268];glutamate secretion [GO:0014047];vesicle transport along actin filament [GO:0030050];locomotory behavior [GO:0007626];synapse assembly [GO:0007416];regulation of synaptic plasticity [GO:0048167];regulation of secretion …
P08553	Neurofilament medium polypeptide	18040	Nefm	microtubule cytoskeleton organization [GO:0000226];intermediate filament polymerization or depolymerization [GO:0045105];axo-dendritic transport [GO:0008088];regulation of axon diameter [GO:0031133];intermediate filament bundle assembly [GO:0045110];-;neurofilament cytoskeleton organization [GO:0060052];intermediate filament cytoskeleton organization [GO:0045104];neurofilament bundle assembly [GO…	toxic substance binding [GO:0015643];structural molecule activity [GO:0005198];-;signaling receptor binding [GO:0005102];protein-containing complex binding [GO:0044877]	cytoskeleton [GO:0005856];neuron projection [GO:0043005];axon [GO:0030424];postsynaptic intermediate filament cytoskeleton [GO:0099160];presynaptic intermediate filament cytoskeleton [GO:0099182];perikaryon [GO:0043204];postsynaptic density [GO:0014069];-;neuromuscular junction [GO:0031594];neurofilament [GO:0005883];intermediate filament [GO:0005882];myelin sheath [GO:0043209]	microtubule cytoskeleton organization [GO:0000226];intermediate filament polymerization or depolymerization [GO:0045105];axo-dendritic transport [GO:0008088];regulation of axon diameter [GO:0031133];intermediate filament bundle assembly [GO:0045110];-;neurofilament cytoskeleton organization [GO:0060052];intermediate filament cytoskeleton organization [GO:0045104];neurofilament bundle assembly [GO…
Q5SWZ5	Myosin phosphatase Rho-interacting protein	26936	Mprip	-	-	-	-
P68369	Tubulin alpha-1A chain	22142	Tuba1a	regulation of synapse organization [GO:0050807];microtubule cytoskeleton organization [GO:0000226];mitotic cell cycle [GO:0000278];-	structural constituent of cytoskeleton [GO:0005200];protein domain specific binding [GO:0019904];GTP binding [GO:0005525];-;identical protein binding [GO:0042802]	cytoplasm [GO:0005737];microtubule cytoskeleton [GO:0015630];recycling endosome [GO:0055037];myelin sheath [GO:0043209];cytoplasmic ribonucleoprotein granule [GO:0036464];microtubule [GO:0005874];-;neuromuscular junction [GO:0031594];membrane raft [GO:0045121];cytoplasmic microtubule [GO:0005881]	regulation of synapse organization [GO:0050807];microtubule cytoskeleton organization [GO:0000226];mitotic cell cycle [GO:0000278];-;structural constituent of cytoskeleton [GO:0005200];protein domain specific binding [GO:0019904];GTP binding [GO:0005525];-;identical protein binding [GO:0042802];cytoplasm [GO:0005737];microtubule cytoskeleton [GO:0015630];recycling endosome [GO:0055037];myelin she…
Q7TSJ2	Microtubule-associated protein 6	17760	Map6	regulation of microtubule cytoskeleton organization [GO:0070507];microtubule cytoskeleton organization [GO:0000226];positive regulation of axonogenesis [GO:0050772];cytoskeleton-dependent intracellular transport [GO:0030705];axonal transport of mitochondrion [GO:0019896];-;lysosome localization [GO:0032418];dendrite morphogenesis [GO:0048813]	microtubule binding [GO:0008017];-;calmodulin binding [GO:0005516]	Golgi apparatus [GO:0005794];neuron projection [GO:0043005];axon [GO:0030424];microtubule [GO:0005874];perinuclear region of cytoplasm [GO:0048471];dendrite [GO:0030425];axon cytoplasm [GO:1904115];transport vesicle membrane [GO:0030658];-;cis-Golgi network [GO:0005801];secretory vesicle [GO:0099503];Golgi-associated vesicle [GO:0005798]	regulation of microtubule cytoskeleton organization [GO:0070507];microtubule cytoskeleton organization [GO:0000226];positive regulation of axonogenesis [GO:0050772];cytoskeleton-dependent intracellular transport [GO:0030705];axonal transport of mitochondrion [GO:0019896];-;lysosome localization [GO:0032418];dendrite morphogenesis [GO:0048813];microtubule binding [GO:0008017];-;calmodulin binding …
Q8C0T5	Signal-induced proliferation-associated 1-like protein 1	217692	Sipa1l1	regulation of axonogenesis [GO:0050770];regulation of dendrite morphogenesis [GO:0048814];regulation of GTPase activity [GO:0043087];regulation of small GTPase mediated signal transduction [GO:0051056];actin cytoskeleton reorganization [GO:0031532];regulation of postsynaptic density assembly [GO:0099151];regulation of synaptic plasticity [GO:0048167];postsynaptic actin cytoskeleton organization […	protein kinase binding [GO:0019901];actin filament binding [GO:0051015];ephrin receptor binding [GO:0046875];ubiquitin protein ligase binding [GO:0031625];GTPase activator activity [GO:0005096];-;protein-containing complex binding [GO:0044877]	cytoplasm [GO:0005737];postsynapse [GO:0098794];plasma membrane [GO:0005886];neuronal cell body [GO:0043025];dendritic spine [GO:0043197];glutamatergic synapse [GO:0098978];actin cytoskeleton [GO:0015629];postsynaptic density [GO:0014069];-;protein-containing complex [GO:0032991]	regulation of axonogenesis [GO:0050770];regulation of dendrite morphogenesis [GO:0048814];regulation of GTPase activity [GO:0043087];regulation of small GTPase mediated signal transduction [GO:0051056];actin cytoskeleton reorganization [GO:0031532];regulation of postsynaptic density assembly [GO:0099151];regulation of synaptic plasticity [GO:0048167];postsynaptic actin cytoskeleton organization […
E0CXB9	Alpha N-catenin		Ctnna2	brain morphogenesis [GO:0048854];cell adhesion [GO:0007155];-;cell differentiation [GO:0030154]	cadherin binding [GO:0045296];actin filament binding [GO:0051015];-;structural molecule activity [GO:0005198]	cytoplasm [GO:0005737];plasma membrane [GO:0005886];axon [GO:0030424];nucleus [GO:0005634];actin cytoskeleton [GO:0015629];-;adherens junction [GO:0005912]	brain morphogenesis [GO:0048854];cell adhesion [GO:0007155];-;cell differentiation [GO:0030154];cadherin binding [GO:0045296];actin filament binding [GO:0051015];-;structural molecule activity [GO:0005198];cytoplasm [GO:0005737];plasma membrane [GO:0005886];axon [GO:0030424];nucleus [GO:0005634];actin cytoskeleton [GO:0015629];-;adherens junction [GO:0005912]
E9PX29	Spectrin beta chain	80297	Sptbn4	actin filament capping [GO:0051693];negative regulation of heart rate [GO:0010459];positive regulation of multicellular organism growth [GO:0040018];regulation of sodium ion transport [GO:0002028];regulation of peptidyl-serine phosphorylation [GO:0033135];adult behavior [GO:0030534];sensory perception of sound [GO:0007605];reproductive process [GO:0022414];cellular protein localization [GO:003461…	structural constituent of cytoskeleton [GO:0005200];phospholipid binding [GO:0005543];spectrin binding [GO:0030507];ankyrin binding [GO:0030506];-;phosphatase binding [GO:0019902];actin binding [GO:0003779]	spectrin [GO:0008091];cytoplasm [GO:0005737];axon hillock [GO:0043203];axon [GO:0030424];neuronal cell body [GO:0043025];cell body fiber [GO:0070852];nuclear matrix [GO:0016363];node of Ranvier [GO:0033268];axon initial segment [GO:0043194];-;PML body [GO:0016605];paranode region of axon [GO:0033270];membrane [GO:0016020];intercalated disc [GO:0014704]	actin filament capping [GO:0051693];negative regulation of heart rate [GO:0010459];positive regulation of multicellular organism growth [GO:0040018];regulation of sodium ion transport [GO:0002028];regulation of peptidyl-serine phosphorylation [GO:0033135];adult behavior [GO:0030534];sensory perception of sound [GO:0007605];reproductive process [GO:0022414];cellular protein localization [GO:003461…
P08551	Neurofilament light polypeptide	18039	Nefl	intermediate filament organization [GO:0045109];response to toxic substance [GO:0009636];neuron projection morphogenesis [GO:0048812];synapse maturation [GO:0060074];positive regulation of axonogenesis [GO:0050772];intermediate filament bundle assembly [GO:0045110];-;neurofilament cytoskeleton organization [GO:0060052];retrograde axonal transport [GO:0008090];spinal cord development [GO:0021510];…	structural constituent of cytoskeleton [GO:0005200];protein domain specific binding [GO:0019904];phospholipase binding [GO:0043274];protein-macromolecule adaptor activity [GO:0030674];protein C-terminus binding [GO:0008022];-;identical protein binding [GO:0042802];structural constituent of postsynaptic intermediate filament cytoskeleton [GO:0099184];protein-containing complex binding [GO:0044877]	cytoplasm [GO:0005737];cholinergic synapse [GO:0098981];neuron projection [GO:0043005];axon [GO:0030424];postsynaptic intermediate filament cytoskeleton [GO:0099160];presynaptic intermediate filament cytoskeleton [GO:0099182];growth cone [GO:0030426];axon cytoplasm [GO:1904115];Schaffer collateral - CA1 synapse [GO:0098685];-;neuromuscular junction [GO:0031594];neurofilament [GO:0005883];intermed…	intermediate filament organization [GO:0045109];response to toxic substance [GO:0009636];neuron projection morphogenesis [GO:0048812];synapse maturation [GO:0060074];positive regulation of axonogenesis [GO:0050772];intermediate filament bundle assembly [GO:0045110];-;neurofilament cytoskeleton organization [GO:0060052];retrograde axonal transport [GO:0008090];spinal cord development [GO:0021510];…
Q6S388	Plectin 7	18810	Plec	intermediate filament cytoskeleton organization [GO:0045104];-	-;actin binding [GO:0003779]	cytoplasm [GO:0005737];cytoskeleton [GO:0005856];-	intermediate filament cytoskeleton organization [GO:0045104];-;-;actin binding [GO:0003779];cytoplasm [GO:0005737];cytoskeleton [GO:0005856];-
Q9ERD7	Tubulin beta-3 chain	22152	Tubb3	netrin-activated signaling pathway [GO:0038007];microtubule cytoskeleton organization [GO:0000226];dorsal root ganglion development [GO:1990791];neuron differentiation [GO:0030182];mitotic cell cycle [GO:0000278];axon guidance [GO:0007411];-	structural constituent of cytoskeleton [GO:0005200];netrin receptor binding [GO:1990890];peptide binding [GO:0042277];-;GTP binding [GO:0005525]	lamellipodium [GO:0030027];cytoplasm [GO:0005737];microtubule cytoskeleton [GO:0015630];cell periphery [GO:0071944];axon [GO:0030424];filopodium [GO:0030175];neuronal cell body [GO:0043025];microtubule [GO:0005874];growth cone [GO:0030426];dendrite [GO:0030425];-	netrin-activated signaling pathway [GO:0038007];microtubule cytoskeleton organization [GO:0000226];dorsal root ganglion development [GO:1990791];neuron differentiation [GO:0030182];mitotic cell cycle [GO:0000278];axon guidance [GO:0007411];-;structural constituent of cytoskeleton [GO:0005200];netrin receptor binding [GO:1990890];peptide binding [GO:0042277];-;GTP binding [GO:0005525];lamellipodiu…
Q91VR5	ATP-dependent RNA helicase DDX1	104721	Ddx1	positive regulation of myeloid dendritic cell cytokine production [GO:0002735];tRNA splicing, via endonucleolytic cleavage and ligation [GO:0006388];DNA duplex unwinding [GO:0032508];defense response to virus [GO:0051607];protein localization to cytoplasmic stress granule [GO:1903608];positive regulation of I-kappaB kinase/NF-kappaB signaling [GO:0043123];double-strand break repair [GO:0006302];i…	helicase activity [GO:0004386];DNA binding [GO:0003677];ATP binding [GO:0005524];double-stranded RNA binding [GO:0003725];nuclease activity [GO:0004518];poly(A) binding [GO:0008143];RNA helicase activity [GO:0003724];transcription coregulator activity [GO:0003712];-;chromatin binding [GO:0003682];exonuclease activity [GO:0004527];DNA/RNA helicase activity [GO:0033677];ATP hydrolysis activity [GO:…	cleavage body [GO:0071920];cytoplasm [GO:0005737];ribonucleoprotein complex [GO:1990904];cytoplasmic stress granule [GO:0010494];cytosol [GO:0005829];nucleus [GO:0005634];tRNA-splicing ligase complex [GO:0072669];nucleoplasm [GO:0005654];-;mitochondrion [GO:0005739]	positive regulation of myeloid dendritic cell cytokine production [GO:0002735];tRNA splicing, via endonucleolytic cleavage and ligation [GO:0006388];DNA duplex unwinding [GO:0032508];defense response to virus [GO:0051607];protein localization to cytoplasmic stress granule [GO:1903608];positive regulation of I-kappaB kinase/NF-kappaB signaling [GO:0043123];double-strand break repair [GO:0006302];i…
A0A0A0MQA5	Tubulin alpha chain		Tuba4a	microtubule-based process [GO:0007017];-	protein kinase binding [GO:0019901];structural constituent of cytoskeleton [GO:0005200];GTPase activity [GO:0003924];-;GTP binding [GO:0005525]	microtubule [GO:0005874];cytoplasm [GO:0005737];-	microtubule-based process [GO:0007017];-;protein kinase binding [GO:0019901];structural constituent of cytoskeleton [GO:0005200];GTPase activity [GO:0003924];-;GTP binding [GO:0005525];microtubule [GO:0005874];cytoplasm [GO:0005737];-
P11798	Calcium/calmodulin-dependent protein kinase type II subunit alpha	12322	Camk2a	peptidyl-threonine autophosphorylation [GO:1990443];regulation of neurotransmitter secretion [GO:0046928];ionotropic glutamate receptor signaling pathway [GO:0035235];regulation of neuron migration [GO:2001222];regulation of neurotransmitter receptor localization to postsynaptic specialization membrane [GO:0098696];postsynaptic neurotransmitter receptor diffusion trapping [GO:0098970];NMDA select…	calmodulin-dependent protein kinase activity [GO:0004683];GTPase activating protein binding [GO:0032794];kinase activity [GO:0016301];protein homodimerization activity [GO:0042803];protein serine/threonine kinase activity [GO:0004674];protein threonine kinase activity [GO:0106311];protein serine kinase activity [GO:0106310];calcium-dependent protein serine/threonine kinase activity [GO:0009931];c…	axon [GO:0030424];nucleus [GO:0005634];membrane [GO:0016020];mitochondrion [GO:0005739];neuronal cell body [GO:0043025];presynaptic cytosol [GO:0099523];dendritic spine [GO:0043197];postsynaptic specialization membrane [GO:0099634];Schaffer collateral - CA1 synapse [GO:0098685];-;dendrite cytoplasm [GO:0032839];postsynaptic cytosol [GO:0099524];calcium- and calmodulin-dependent protein kinase com…	peptidyl-threonine autophosphorylation [GO:1990443];regulation of neurotransmitter secretion [GO:0046928];ionotropic glutamate receptor signaling pathway [GO:0035235];regulation of neuron migration [GO:2001222];regulation of neurotransmitter receptor localization to postsynaptic specialization membrane [GO:0098696];postsynaptic neurotransmitter receptor diffusion trapping [GO:0098970];NMDA select…
Q3TEK2	Uncharacterized protein		Hspa8	-	ATP binding [GO:0005524]	-	-;ATP binding [GO:0005524];-
O08553	Dihydropyrimidinase-related protein 2	12934	Dpysl2	response to amphetamine [GO:0001975];synaptic vesicle transport [GO:0048489];olfactory bulb development [GO:0021772];endocytosis [GO:0006897];response to cocaine [GO:0042220];positive regulation of glutamate secretion [GO:0014049];regulation of neuron differentiation [GO:0045664];axon guidance [GO:0007411];regulation of axon extension [GO:0030516];-;response to drug [GO:0042493];spinal cord devel…	protein kinase binding [GO:0019901];-;identical protein binding [GO:0042802];microtubule binding [GO:0008017];hydrolase activity, acting on carbon-nitrogen (but not peptide) bonds [GO:0016810]	cytoskeleton [GO:0005856];terminal bouton [GO:0043195];plasma membrane [GO:0005886];neuron projection [GO:0043005];axon [GO:0030424];neuronal cell body [GO:0043025];cytosol [GO:0005829];presynapse [GO:0098793];growth cone [GO:0030426];dendrite [GO:0030425];-;protein-containing complex [GO:0032991];myelin sheath [GO:0043209];mitochondrion [GO:0005739]	response to amphetamine [GO:0001975];synaptic vesicle transport [GO:0048489];olfactory bulb development [GO:0021772];endocytosis [GO:0006897];response to cocaine [GO:0042220];positive regulation of glutamate secretion [GO:0014049];regulation of neuron differentiation [GO:0045664];axon guidance [GO:0007411];regulation of axon extension [GO:0030516];-;response to drug [GO:0042493];spinal cord devel…
P46660	Alpha-internexin	226180	Ina	cellular response to leukemia inhibitory factor [GO:1990830];nervous system development [GO:0007399];neurofilament cytoskeleton organization [GO:0060052];-;intermediate filament cytoskeleton organization [GO:0045104];cell differentiation [GO:0030154]	structural constituent of postsynaptic intermediate filament cytoskeleton [GO:0099184];-;protein-containing complex binding [GO:0044877];structural constituent of postsynaptic actin cytoskeleton [GO:0098973]	postsynapse [GO:0098794];postsynaptic intermediate filament cytoskeleton [GO:0099160];cytoplasmic ribonucleoprotein granule [GO:0036464];glutamatergic synapse [GO:0098978];Schaffer collateral - CA1 synapse [GO:0098685];-;neurofilament [GO:0005883];myelin sheath [GO:0043209]	cellular response to leukemia inhibitory factor [GO:1990830];nervous system development [GO:0007399];neurofilament cytoskeleton organization [GO:0060052];-;intermediate filament cytoskeleton organization [GO:0045104];cell differentiation [GO:0030154];structural constituent of postsynaptic intermediate filament cytoskeleton [GO:0099184];-;protein-containing complex binding [GO:0044877];structural …
Q3UDS0	Uncharacterized protein		Hspa8	-	ATP binding [GO:0005524]	-	-;ATP binding [GO:0005524];-
Q80TQ3	MKIAA0845 protein	380684	Nefh	-;axon development [GO:0061564]	-	neurofilament [GO:0005883];-	-;axon development [GO:0061564];-;neurofilament [GO:0005883];-
P68373	Tubulin alpha-1C chain	22146	Tuba1c	microtubule cytoskeleton organization [GO:0000226];mitotic cell cycle [GO:0000278];-	structural constituent of cytoskeleton [GO:0005200];-;GTP binding [GO:0005525]	cytoplasm [GO:0005737];microtubule cytoskeleton [GO:0015630];nucleus [GO:0005634];microtubule [GO:0005874];-;membrane raft [GO:0045121];cytoplasmic microtubule [GO:0005881]	microtubule cytoskeleton organization [GO:0000226];mitotic cell cycle [GO:0000278];-;structural constituent of cytoskeleton [GO:0005200];-;GTP binding [GO:0005525];cytoplasm [GO:0005737];microtubule cytoskeleton [GO:0015630];nucleus [GO:0005634];microtubule [GO:0005874];-;membrane raft [GO:0045121];cytoplasmic microtubule [GO:0005881]
Q3U336	Uncharacterized protein	104027	Synpo	positive regulation of actin filament bundle assembly [GO:0032233];-	-;actin binding [GO:0003779]	-	positive regulation of actin filament bundle assembly [GO:0032233];-;-;actin binding [GO:0003779];-
A0A0G2JGX4	Sodium/potassium-transporting ATPase subunit alpha	232975	Atp1a3	-	P-type potassium transmembrane transporter activity [GO:0008556];-;metal ion binding [GO:0046872];ATP binding [GO:0005524]	integral component of membrane [GO:0016021];-	-;P-type potassium transmembrane transporter activity [GO:0008556];-;metal ion binding [GO:0046872];ATP binding [GO:0005524];integral component of membrane [GO:0016021];-
E9Q3M3	Dynactin subunit 1	13191	Dctn1	-	-	dynein complex [GO:0030286];cell cortex [GO:0005938]	-;-;dynein complex [GO:0030286];cell cortex [GO:0005938]
E9Q4K0	Actin-binding LIM protein 2	231148	Ablim2	actin cytoskeleton organization [GO:0030036];-;transcription, DNA-templated [GO:0006351]	-;metal ion binding [GO:0046872];actin binding [GO:0003779]	cytoplasm [GO:0005737];actin cytoskeleton [GO:0015629];-	actin cytoskeleton organization [GO:0030036];-;transcription, DNA-templated [GO:0006351];-;metal ion binding [GO:0046872];actin binding [GO:0003779];cytoplasm [GO:0005737];actin cytoskeleton [GO:0015629];-
A0A0E4B366	MAb 44B1 heavy chain		HC	-	-	-	-
Q6PAC1	Actin-depolymerizing factor	227753	Gsn	barbed-end actin filament capping [GO:0051016];actin filament severing [GO:0051014];actin nucleation [GO:0045010];-;actin filament polymerization [GO:0030041];cell projection organization [GO:0030030]	actin filament binding [GO:0051015];calcium ion binding [GO:0005509];-	extracellular region [GO:0005576];cytosol [GO:0005829];-	barbed-end actin filament capping [GO:0051016];actin filament severing [GO:0051014];actin nucleation [GO:0045010];-;actin filament polymerization [GO:0030041];cell projection organization [GO:0030030];actin filament binding [GO:0051015];calcium ion binding [GO:0005509];-;extracellular region [GO:0005576];cytosol [GO:0005829];-
Q9D8L4	Uncharacterized protein			-	-	-	-
Q5SWR1	AP complex subunit beta	71770	Ap2b1	negative regulation of neuron death [GO:1901215];clathrin coat assembly [GO:0048268];positive regulation of endocytosis [GO:0045807];-;positive regulation of protein localization to membrane [GO:1905477];clathrin-dependent endocytosis [GO:0072583];intracellular protein transport [GO:0006886]	clathrin binding [GO:0030276];-;protein-containing complex binding [GO:0044877]	AP-2 adaptor complex [GO:0030122];-	negative regulation of neuron death [GO:1901215];clathrin coat assembly [GO:0048268];positive regulation of endocytosis [GO:0045807];-;positive regulation of protein localization to membrane [GO:1905477];clathrin-dependent endocytosis [GO:0072583];intracellular protein transport [GO:0006886];clathrin binding [GO:0030276];-;protein-containing complex binding [GO:0044877];AP-2 adaptor complex [GO:0…
E9Q9C1	Actin-binding LIM protein 1	226251	Ablim1	cytoskeleton organization [GO:0007010];-	-;metal ion binding [GO:0046872];actin binding [GO:0003779]	cytoplasm [GO:0005737];-	cytoskeleton organization [GO:0007010];-;-;metal ion binding [GO:0046872];actin binding [GO:0003779];cytoplasm [GO:0005737];-
P17426	AP-2 complex subunit alpha-1	11771	Ap2a1	negative regulation of hyaluronan biosynthetic process [GO:1900126];positive regulation of neuron projection development [GO:0010976];receptor-mediated endocytosis [GO:0006898];vesicle-mediated transport [GO:0016192];-;clathrin-dependent endocytosis [GO:0072583];intracellular protein transport [GO:0006886];positive regulation of receptor-mediated endocytosis [GO:0048260]	protein kinase binding [GO:0019901];cargo adaptor activity [GO:0140312];clathrin adaptor activity [GO:0035615];protein C-terminus binding [GO:0008022];low-density lipoprotein particle receptor binding [GO:0050750];-;protein-containing complex binding [GO:0044877]	filopodium tip [GO:0032433];basolateral plasma membrane [GO:0016323];AP-2 adaptor complex [GO:0030122];secretory granule [GO:0030141];membrane coat [GO:0030117];-;clathrin-coated vesicle [GO:0030136];apical plasma membrane [GO:0016324];protein-containing complex [GO:0032991]	negative regulation of hyaluronan biosynthetic process [GO:1900126];positive regulation of neuron projection development [GO:0010976];receptor-mediated endocytosis [GO:0006898];vesicle-mediated transport [GO:0016192];-;clathrin-dependent endocytosis [GO:0072583];intracellular protein transport [GO:0006886];positive regulation of receptor-mediated endocytosis [GO:0048260];protein kinase binding [G…
Q8K232	Adducin 1 (Alpha)		Add1	-	-	cytoskeleton [GO:0005856];plasma membrane [GO:0005886]	-;-;cytoskeleton [GO:0005856];plasma membrane [GO:0005886]
E9Q0W6	Actin-binding LIM protein 2	231148	Ablim2	actin cytoskeleton organization [GO:0030036];-;transcription, DNA-templated [GO:0006351]	-;metal ion binding [GO:0046872];actin binding [GO:0003779]	cytoplasm [GO:0005737];-	actin cytoskeleton organization [GO:0030036];-;transcription, DNA-templated [GO:0006351];-;metal ion binding [GO:0046872];actin binding [GO:0003779];cytoplasm [GO:0005737];-
P28652	Calcium/calmodulin-dependent protein kinase type II subunit beta	12323	Camk2b	positive regulation of neuron projection development [GO:0010976];regulation of neuron migration [GO:2001222];positive regulation of phospholipase A2 activity [GO:0032430];cell projection morphogenesis [GO:0048858];G1/S transition of mitotic cell cycle [GO:0000082];activation of meiosis involved in egg activation [GO:0060466];-;positive regulation of apoptotic signaling pathway [GO:2001235];respo…	calmodulin-dependent protein kinase activity [GO:0004683];protein homodimerization activity [GO:0042803];protein kinase binding [GO:0019901];protein serine/threonine kinase activity [GO:0004674];protein threonine kinase activity [GO:0106311];phospholipase binding [GO:0043274];ATP binding [GO:0005524];protein serine kinase activity [GO:0106310];calmodulin binding [GO:0005516];structural constituen…	cytoplasm [GO:0005737];neuron projection [GO:0043005];spindle midzone [GO:0051233];cytosol [GO:0005829];glutamatergic synapse [GO:0098978];dendrite [GO:0030425];microtubule organizing center [GO:0005815];perikaryon [GO:0043204];postsynaptic density [GO:0014069];-;sarcoplasmic reticulum membrane [GO:0033017];calcium- and calmodulin-dependent protein kinase complex [GO:0005954]	positive regulation of neuron projection development [GO:0010976];regulation of neuron migration [GO:2001222];positive regulation of phospholipase A2 activity [GO:0032430];cell projection morphogenesis [GO:0048858];G1/S transition of mitotic cell cycle [GO:0000082];activation of meiosis involved in egg activation [GO:0060466];-;positive regulation of apoptotic signaling pathway [GO:2001235];respo…
E9Q1K3	Alpha-adducin	11518	Add1	-	-	cytoskeleton [GO:0005856];plasma membrane [GO:0005886]	-;-;cytoskeleton [GO:0005856];plasma membrane [GO:0005886]
A0A1L1SVJ6	Alpha-actinin-4		Actn4	-	calcium ion binding [GO:0005509];actin binding [GO:0003779]	-	-;calcium ion binding [GO:0005509];actin binding [GO:0003779];-
P63318	Protein kinase C gamma type	18752	Prkcg	response to toxic substance [GO:0009636];learning or memory [GO:0007611];response to morphine [GO:0043278];innervation [GO:0060384];intracellular signal transduction [GO:0035556];chemical synaptic transmission [GO:0007268];regulation of response to food [GO:0032095];negative regulation of proteasomal protein catabolic process [GO:1901799];negative regulation of protein ubiquitination [GO:0031397]…	protein threonine kinase activity [GO:0106311];protein serine/threonine kinase activity [GO:0004674];protein kinase activity [GO:0004672];protein serine kinase activity [GO:0106310];calcium-dependent protein kinase C activity [GO:0004698];zinc ion binding [GO:0008270];-;ATP binding [GO:0005524];protein kinase C activity [GO:0004697];protein serine/threonine/tyrosine kinase activity [GO:0004712]	cytoplasm [GO:0005737];plasma membrane [GO:0005886];neuron projection [GO:0043005];presynaptic cytosol [GO:0099523];cytosol [GO:0005829];nucleus [GO:0005634];postsynaptic cytosol [GO:0099524];calyx of Held [GO:0044305];synaptic membrane [GO:0097060];dendrite [GO:0030425];postsynaptic density [GO:0014069];-;perinuclear region of cytoplasm [GO:0048471];membrane [GO:0016020];cell-cell junction [GO:0…	response to toxic substance [GO:0009636];learning or memory [GO:0007611];response to morphine [GO:0043278];innervation [GO:0060384];intracellular signal transduction [GO:0035556];chemical synaptic transmission [GO:0007268];regulation of response to food [GO:0032095];negative regulation of proteasomal protein catabolic process [GO:1901799];negative regulation of protein ubiquitination [GO:0031397]…
Q3ULH5	Uncharacterized protein		Hnrnpu	-	-	nucleus [GO:0005634]	-;-;nucleus [GO:0005634]
P47754	F-actin-capping protein subunit alpha-2	12343	Capza2	actin cytoskeleton organization [GO:0030036];barbed-end actin filament capping [GO:0051016];-	actin filament binding [GO:0051015];-	membrane [GO:0016020];brush border [GO:0005903];cytosol [GO:0005829];cortical cytoskeleton [GO:0030863];-;F-actin capping protein complex [GO:0008290]	actin cytoskeleton organization [GO:0030036];barbed-end actin filament capping [GO:0051016];-;actin filament binding [GO:0051015];-;membrane [GO:0016020];brush border [GO:0005903];cytosol [GO:0005829];cortical cytoskeleton [GO:0030863];-;F-actin capping protein complex [GO:0008290]
A0A0A0MQF6	Glyceraldehyde-3-phosphate dehydrogenase	14433	Gapdh	glucose metabolic process [GO:0006006];glycolytic process [GO:0006096];-	NAD binding [GO:0051287];-;glyceraldehyde-3-phosphate dehydrogenase (NAD+) (phosphorylating) activity [GO:0004365];NADP binding [GO:0050661]	-	glucose metabolic process [GO:0006006];glycolytic process [GO:0006096];-;NAD binding [GO:0051287];-;glyceraldehyde-3-phosphate dehydrogenase (NAD+) (phosphorylating) activity [GO:0004365];NADP binding [GO:0050661];-
W6PPA1	270-kDa ankyrinG		Ank3	signal transduction [GO:0007165];-	-	cytoskeleton [GO:0005856];membrane [GO:0016020];-	signal transduction [GO:0007165];-;-;cytoskeleton [GO:0005856];membrane [GO:0016020];-
Q8BH44	Coronin-2B	235431	Coro2b	positive regulation of establishment of protein localization [GO:1904951];negative regulation of establishment of protein localization [GO:1904950];regulation of glomerular filtration [GO:0003093];focal adhesion assembly [GO:0048041];actin cytoskeleton organization [GO:0030036];regulation of cellular response to stress [GO:0080135];negative regulation of cell-substrate adhesion [GO:0010812];-;neg…	talin binding [GO:1990147];actin filament binding [GO:0051015];-;vinculin binding [GO:0017166]	cytoplasm [GO:0005737];-;stress fiber [GO:0001725];focal adhesion [GO:0005925];membrane [GO:0016020]	positive regulation of establishment of protein localization [GO:1904951];negative regulation of establishment of protein localization [GO:1904950];regulation of glomerular filtration [GO:0003093];focal adhesion assembly [GO:0048041];actin cytoskeleton organization [GO:0030036];regulation of cellular response to stress [GO:0080135];negative regulation of cell-substrate adhesion [GO:0010812];-;neg…
Q9JKK7	Tropomodulin-2	50876	Tmod2	actin filament organization [GO:0007015];pointed-end actin filament capping [GO:0051694];myofibril assembly [GO:0030239];learning or memory [GO:0007611];neuron-neuron synaptic transmission [GO:0007270];-;positive regulation of G protein-coupled receptor signaling pathway [GO:0045745];muscle contraction [GO:0006936]	tropomyosin binding [GO:0005523];-;actin binding [GO:0003779]	cytoskeleton [GO:0005856];striated muscle thin filament [GO:0005865];neuron projection [GO:0043005];synapse [GO:0045202];myofibril [GO:0030016];growth cone [GO:0030426];-	actin filament organization [GO:0007015];pointed-end actin filament capping [GO:0051694];myofibril assembly [GO:0030239];learning or memory [GO:0007611];neuron-neuron synaptic transmission [GO:0007270];-;positive regulation of G protein-coupled receptor signaling pathway [GO:0045745];muscle contraction [GO:0006936];tropomyosin binding [GO:0005523];-;actin binding [GO:0003779];cytoskeleton [GO:000…
A0A1D5RLD8	Glyceraldehyde-3-phosphate dehydrogenase		Gm10358	glucose metabolic process [GO:0006006];glycolytic process [GO:0006096];-	NAD binding [GO:0051287];glyceraldehyde-3-phosphate dehydrogenase (NAD+) (phosphorylating) activity [GO:0004365];-;NADP binding [GO:0050661]	-;cytosol [GO:0005829]	glucose metabolic process [GO:0006006];glycolytic process [GO:0006096];-;NAD binding [GO:0051287];glyceraldehyde-3-phosphate dehydrogenase (NAD+) (phosphorylating) activity [GO:0004365];-;NADP binding [GO:0050661];-;cytosol [GO:0005829]
Q8BFZ3	Beta-actin-like protein 2	238880	Actbl2	cell motility [GO:0048870];axonogenesis [GO:0007409];-	protein kinase binding [GO:0019901];structural constituent of postsynaptic actin cytoskeleton [GO:0098973];-;ATP binding [GO:0005524]	cytoplasm [GO:0005737];NuA4 histone acetyltransferase complex [GO:0035267];axon [GO:0030424];synapse [GO:0045202];glutamatergic synapse [GO:0098978];-;membrane [GO:0016020];actin filament [GO:0005884]	cell motility [GO:0048870];axonogenesis [GO:0007409];-;protein kinase binding [GO:0019901];structural constituent of postsynaptic actin cytoskeleton [GO:0098973];-;ATP binding [GO:0005524];cytoplasm [GO:0005737];NuA4 histone acetyltransferase complex [GO:0035267];axon [GO:0030424];synapse [GO:0045202];glutamatergic synapse [GO:0098978];-;membrane [GO:0016020];actin filament [GO:0005884]
Q923G3	F-actin-capping protein subunit beta	12345	Capzb	actin cytoskeleton organization [GO:0030036];barbed-end actin filament capping [GO:0051016];-	-;actin binding [GO:0003779]	sarcomere [GO:0030017];F-actin capping protein complex [GO:0008290];-	actin cytoskeleton organization [GO:0030036];barbed-end actin filament capping [GO:0051016];-;-;actin binding [GO:0003779];sarcomere [GO:0030017];F-actin capping protein complex [GO:0008290];-
P16330	2',3'-cyclic-nucleotide 3'-phosphodiesterase	12799	Cnp	forebrain development [GO:0030900];cyclic nucleotide catabolic process [GO:0009214];microtubule cytoskeleton organization [GO:0000226];aging [GO:0007568];response to toxic substance [GO:0009636];adult locomotory behavior [GO:0008344];regulation of mitochondrial membrane permeability [GO:0046902];axonogenesis [GO:0007409];-;oligodendrocyte differentiation [GO:0048709];response to lipopolysaccharid…	cyclic nucleotide binding [GO:0030551];2',3'-cyclic-nucleotide 3'-phosphodiesterase activity [GO:0004113];-;RNA binding [GO:0003723]	cell projection [GO:0042995];cytoplasm [GO:0005737];plasma membrane [GO:0005886];extracellular space [GO:0005615];mitochondrial outer membrane [GO:0005741];microvillus [GO:0005902];microtubule [GO:0005874];mitochondrial inner membrane [GO:0005743];melanosome [GO:0042470];myelin sheath abaxonal region [GO:0035748];-;pseudopodium [GO:0031143];perinuclear region of cytoplasm [GO:0048471];membrane [G…	forebrain development [GO:0030900];cyclic nucleotide catabolic process [GO:0009214];microtubule cytoskeleton organization [GO:0000226];aging [GO:0007568];response to toxic substance [GO:0009636];adult locomotory behavior [GO:0008344];regulation of mitochondrial membrane permeability [GO:0046902];axonogenesis [GO:0007409];-;oligodendrocyte differentiation [GO:0048709];response to lipopolysaccharid…
P17427	AP-2 complex subunit alpha-2	11772	Ap2a2	regulation of hematopoietic stem cell differentiation [GO:1902036];receptor-mediated endocytosis [GO:0006898];vesicle-mediated transport [GO:0016192];-;clathrin-dependent endocytosis [GO:0072583];intracellular protein transport [GO:0006886]	protein kinase binding [GO:0019901];phosphatidylinositol binding [GO:0035091];protein domain specific binding [GO:0019904];cargo adaptor activity [GO:0140312];clathrin adaptor activity [GO:0035615];-;disordered domain specific binding [GO:0097718];protein-containing complex binding [GO:0044877];kinase binding [GO:0019900]	AP-2 adaptor complex [GO:0030122];secretory granule [GO:0030141];cytoplasmic vesicle [GO:0031410];synaptic vesicle [GO:0008021];membrane coat [GO:0030117];-	regulation of hematopoietic stem cell differentiation [GO:1902036];receptor-mediated endocytosis [GO:0006898];vesicle-mediated transport [GO:0016192];-;clathrin-dependent endocytosis [GO:0072583];intracellular protein transport [GO:0006886];protein kinase binding [GO:0019901];phosphatidylinositol binding [GO:0035091];protein domain specific binding [GO:0019904];cargo adaptor activity [GO:0140312]…
Q3U8W0	Serine/threonine-protein phosphatase PP1-alpha catalytic subunit		Ppp1ca	rhythmic process [GO:0048511];glycogen metabolic process [GO:0005977];cell division [GO:0051301];-	protein serine phosphatase activity [GO:0106306];protein threonine phosphatase activity [GO:0106307];-;metal ion binding [GO:0046872]	protein phosphatase type 1 complex [GO:0000164];nucleolus [GO:0005730];nucleoplasm [GO:0005654];PTW/PP1 phosphatase complex [GO:0072357];-	rhythmic process [GO:0048511];glycogen metabolic process [GO:0005977];cell division [GO:0051301];-;protein serine phosphatase activity [GO:0106306];protein threonine phosphatase activity [GO:0106307];-;metal ion binding [GO:0046872];protein phosphatase type 1 complex [GO:0000164];nucleolus [GO:0005730];nucleoplasm [GO:0005654];PTW/PP1 phosphatase complex [GO:0072357];-
Q3TGJ9	Actin-depolymerizing factor		Gsn	barbed-end actin filament capping [GO:0051016];actin filament severing [GO:0051014];actin nucleation [GO:0045010];-;cell projection organization [GO:0030030]	actin filament binding [GO:0051015];calcium ion binding [GO:0005509];-	-	barbed-end actin filament capping [GO:0051016];actin filament severing [GO:0051014];actin nucleation [GO:0045010];-;cell projection organization [GO:0030030];actin filament binding [GO:0051015];calcium ion binding [GO:0005509];-;-
P97434	Myosin phosphatase Rho-interacting protein	26936	Mprip	maintenance of protein location in cell [GO:0032507];actin filament organization [GO:0007015];negative regulation of myosin-light-chain-phosphatase activity [GO:0035509];-;positive regulation of protein phosphorylation [GO:0001934]	actin filament binding [GO:0051015];-	stress fiber [GO:0001725];-;actin cytoskeleton [GO:0015629];cytosol [GO:0005829]	maintenance of protein location in cell [GO:0032507];actin filament organization [GO:0007015];negative regulation of myosin-light-chain-phosphatase activity [GO:0035509];-;positive regulation of protein phosphorylation [GO:0001934];actin filament binding [GO:0051015];-;stress fiber [GO:0001725];-;actin cytoskeleton [GO:0015629];cytosol [GO:0005829]
Q3TGW0	Actin-like protein 3		Actr3	Arp2/3 complex-mediated actin nucleation [GO:0034314];-	ATP binding [GO:0005524];-;actin binding [GO:0003779]	cell projection [GO:0042995];Arp2/3 protein complex [GO:0005885];-	Arp2/3 complex-mediated actin nucleation [GO:0034314];-;ATP binding [GO:0005524];-;actin binding [GO:0003779];cell projection [GO:0042995];Arp2/3 protein complex [GO:0005885];-
Q9JJ28	Protein flightless-1 homolog	14248	Flii	actin polymerization or depolymerization [GO:0008154];barbed-end actin filament capping [GO:0051016];myofibril assembly [GO:0030239];actin cytoskeleton organization [GO:0030036];actin filament severing [GO:0051014];-	phosphatidylinositol-4,5-bisphosphate binding [GO:0005546];actin filament binding [GO:0051015];-;actin binding [GO:0003779]	cytoplasm [GO:0005737];brush border [GO:0005903];centriolar satellite [GO:0034451];cytosol [GO:0005829];nucleus [GO:0005634];nucleoplasm [GO:0005654];actin cytoskeleton [GO:0015629];-;focal adhesion [GO:0005925]	actin polymerization or depolymerization [GO:0008154];barbed-end actin filament capping [GO:0051016];myofibril assembly [GO:0030239];actin cytoskeleton organization [GO:0030036];actin filament severing [GO:0051014];-;phosphatidylinositol-4,5-bisphosphate binding [GO:0005546];actin filament binding [GO:0051015];-;actin binding [GO:0003779];cytoplasm [GO:0005737];brush border [GO:0005903];centriola…
B9EKE9	RNA helicase		Ddx3x	-	RNA helicase activity [GO:0003724];nucleic acid binding [GO:0003676];hydrolase activity [GO:0016787];ATP binding [GO:0005524]	-	-;RNA helicase activity [GO:0003724];nucleic acid binding [GO:0003676];hydrolase activity [GO:0016787];ATP binding [GO:0005524];-
A0A668KLC6	Microtubule-associated protein		Map2	microtubule bundle formation [GO:0001578];-;central nervous system neuron development [GO:0021954]	tubulin binding [GO:0015631];-	microtubule [GO:0005874];cytoplasm [GO:0005737];-	microtubule bundle formation [GO:0001578];-;central nervous system neuron development [GO:0021954];tubulin binding [GO:0015631];-;microtubule [GO:0005874];cytoplasm [GO:0005737];-
A0A0F7R1P3	MAb 106 heavy chain		HC	-	-	-	-
D0VYV6	Band 4.1-like protein 3		Epb41l3	regulation of cell growth [GO:0001558];-;cortical actin cytoskeleton organization [GO:0030866]	structural molecule activity [GO:0005198];-;actin binding [GO:0003779]	cytoskeleton [GO:0005856];-;plasma membrane [GO:0005886];cell-cell junction [GO:0005911]	regulation of cell growth [GO:0001558];-;cortical actin cytoskeleton organization [GO:0030866];structural molecule activity [GO:0005198];-;actin binding [GO:0003779];cytoskeleton [GO:0005856];-;plasma membrane [GO:0005886];cell-cell junction [GO:0005911]
P47757	F-actin-capping protein subunit beta	12345	Capzb	cell morphogenesis [GO:0000902];actin polymerization or depolymerization [GO:0008154];lamellipodium assembly [GO:0030032];barbed-end actin filament capping [GO:0051016];regulation of lamellipodium assembly [GO:0010591];negative regulation of filopodium assembly [GO:0051490];-;regulation of cell morphogenesis [GO:0022604];cell projection organization [GO:0030030];cytoskeleton organization [GO:0007…	-;actin binding [GO:0003779]	lamellipodium [GO:0030027];Z disc [GO:0030018];membrane [GO:0016020];brush border [GO:0005903];neuronal cell body [GO:0043025];sperm connecting piece [GO:0097224];cytosol [GO:0005829];cortical cytoskeleton [GO:0030863];dendritic spine [GO:0043197];hippocampal mossy fiber to CA3 synapse [GO:0098686];WASH complex [GO:0071203];cytoskeletal calyx [GO:0033150];postsynaptic density [GO:0014069];Schaffe…	cell morphogenesis [GO:0000902];actin polymerization or depolymerization [GO:0008154];lamellipodium assembly [GO:0030032];barbed-end actin filament capping [GO:0051016];regulation of lamellipodium assembly [GO:0010591];negative regulation of filopodium assembly [GO:0051490];-;regulation of cell morphogenesis [GO:0022604];cell projection organization [GO:0030030];cytoskeleton organization [GO:0007…
D3Z0L8	Alpha-actinin-4		Actn4	-	actin binding [GO:0003779]	-	-;actin binding [GO:0003779];-
Q9WV92	Band 4.1-like protein 3	13823	Epb41l3	regulation of cell shape [GO:0008360];paranodal junction assembly [GO:0030913];myelin maintenance [GO:0043217];cortical cytoskeleton organization [GO:0030865];actomyosin structure organization [GO:0031032];regulation of cell growth [GO:0001558];-;neuron projection morphogenesis [GO:0048812];protein localization to plasma membrane [GO:0072659];protein localization to paranode region of axon [GO:00…	structural constituent of cytoskeleton [GO:0005200];-;cytoskeletal protein-membrane anchor activity [GO:0106006];actin binding [GO:0003779]	cell junction [GO:0030054];cytoskeleton [GO:0005856];plasma membrane [GO:0005886];juxtaparanode region of axon [GO:0044224];cytosol [GO:0005829];postsynaptic density [GO:0014069];-;paranode region of axon [GO:0033270];cell-cell junction [GO:0005911]	regulation of cell shape [GO:0008360];paranodal junction assembly [GO:0030913];myelin maintenance [GO:0043217];cortical cytoskeleton organization [GO:0030865];actomyosin structure organization [GO:0031032];regulation of cell growth [GO:0001558];-;neuron projection morphogenesis [GO:0048812];protein localization to plasma membrane [GO:0072659];protein localization to paranode region of axon [GO:00…
O89054	Cytoskeletal beta-actin		Actb	-	-	-	-
Q9DBR7	Protein phosphatase 1 regulatory subunit 12A	17931	Ppp1r12a	regulation of myosin-light-chain-phosphatase activity [GO:0035507];positive regulation of transcription by RNA polymerase II [GO:0045944];regulation of nucleocytoplasmic transport [GO:0046822];regulation of cell adhesion [GO:0030155];centrosome cycle [GO:0007098];signal transduction [GO:0007165];mitotic cell cycle [GO:0000278];protein dephosphorylation [GO:0006470];-;negative regulation of cataly…	protein kinase binding [GO:0019901];phosphatase regulator activity [GO:0019208];enzyme inhibitor activity [GO:0004857];-;14-3-3 protein binding [GO:0071889]	Z disc [GO:0030018];cytoplasm [GO:0005737];plasma membrane [GO:0005886];kinetochore [GO:0000776];cytosol [GO:0005829];nucleolus [GO:0005730];actin cytoskeleton [GO:0015629];PTW/PP1 phosphatase complex [GO:0072357];centrosome [GO:0005813];-;contractile fiber [GO:0043292];A band [GO:0031672]	regulation of myosin-light-chain-phosphatase activity [GO:0035507];positive regulation of transcription by RNA polymerase II [GO:0045944];regulation of nucleocytoplasmic transport [GO:0046822];regulation of cell adhesion [GO:0030155];centrosome cycle [GO:0007098];signal transduction [GO:0007165];mitotic cell cycle [GO:0000278];protein dephosphorylation [GO:0006470];-;negative regulation of cataly…
Q9JLM8	Serine/threonine-protein kinase DCLK1	13175	Dclk1	forebrain development [GO:0030900];peptidyl-serine phosphorylation [GO:0018105];axon extension [GO:0048675];neuron migration [GO:0001764];brain development [GO:0007420];axonogenesis [GO:0007409];-;intracellular signal transduction [GO:0035556];neuron projection morphogenesis [GO:0048812];response to virus [GO:0009615];dendrite morphogenesis [GO:0048813];central nervous system projection neuron ax…	protein threonine kinase activity [GO:0106311];protein kinase activity [GO:0004672];protein serine kinase activity [GO:0106310];-;ATP binding [GO:0005524]	-;postsynaptic density [GO:0014069]	forebrain development [GO:0030900];peptidyl-serine phosphorylation [GO:0018105];axon extension [GO:0048675];neuron migration [GO:0001764];brain development [GO:0007420];axonogenesis [GO:0007409];-;intracellular signal transduction [GO:0035556];neuron projection morphogenesis [GO:0048812];response to virus [GO:0009615];dendrite morphogenesis [GO:0048813];central nervous system projection neuron ax…
Q91Z05	Ighg protein		Ighg	-	-	-	-
A0A0J9YTU3	Cytospin-B	432572	Specc1	-	-	-	-
P07724	Albumin	11657	Alb	cellular response to starvation [GO:0009267];maintenance of mitochondrion location [GO:0051659];-;positive regulation of circadian sleep/wake cycle, non-REM sleep [GO:0046010];negative regulation of apoptotic process [GO:0043066]	toxic substance binding [GO:0015643];modified amino acid binding [GO:0072341];DNA binding [GO:0003677];enterobactin binding [GO:1903981];oxygen binding [GO:0019825];exogenous protein binding [GO:0140272];identical protein binding [GO:0042802];fatty acid binding [GO:0005504];zinc ion binding [GO:0008270];enzyme binding [GO:0019899];chaperone binding [GO:0051087];-;pyridoxal phosphate binding [GO:0…	Golgi apparatus [GO:0005794];cytoplasm [GO:0005737];extracellular exosome [GO:0070062];extracellular space [GO:0005615];extracellular region [GO:0005576];-;basement membrane [GO:0005604];endoplasmic reticulum [GO:0005783];protein-containing complex [GO:0032991];myelin sheath [GO:0043209]	cellular response to starvation [GO:0009267];maintenance of mitochondrion location [GO:0051659];-;positive regulation of circadian sleep/wake cycle, non-REM sleep [GO:0046010];negative regulation of apoptotic process [GO:0043066];toxic substance binding [GO:0015643];modified amino acid binding [GO:0072341];DNA binding [GO:0003677];enterobactin binding [GO:1903981];oxygen binding [GO:0019825];exog…
F7AA26	Paralemmin A kinase anchor protein		Pakap	regulation of cell shape [GO:0008360];actin filament organization [GO:0007015];protein localization [GO:0008104];transmembrane receptor protein serine/threonine kinase signaling pathway [GO:0007178];-	protein kinase A binding [GO:0051018];-	membrane [GO:0016020];-	regulation of cell shape [GO:0008360];actin filament organization [GO:0007015];protein localization [GO:0008104];transmembrane receptor protein serine/threonine kinase signaling pathway [GO:0007178];-;protein kinase A binding [GO:0051018];-;membrane [GO:0016020];-
E9Q8N5	CLIP-associating protein 2	76499	Clasp2	-	-	-	-
O88342	WD repeat-containing protein 1	22388	Wdr1	actin filament fragmentation [GO:0030043];maintenance of epithelial cell apical/basal polarity [GO:0045199];regulation of cell shape [GO:0008360];sarcomere organization [GO:0045214];sensory perception of sound [GO:0007605];cortical cytoskeleton organization [GO:0030865];neutrophil migration [GO:1990266];regulation of oligodendrocyte differentiation [GO:0048713];platelet formation [GO:0030220];api…	actin filament binding [GO:0051015];-;actin binding [GO:0003779]	cell projection [GO:0042995];cell junction [GO:0030054];cortical actin cytoskeleton [GO:0030864];plasma membrane [GO:0005886];myelin sheath [GO:0043209];podosome [GO:0002102];actin cytoskeleton [GO:0015629];-;cell-cell junction [GO:0005911]	actin filament fragmentation [GO:0030043];maintenance of epithelial cell apical/basal polarity [GO:0045199];regulation of cell shape [GO:0008360];sarcomere organization [GO:0045214];sensory perception of sound [GO:0007605];cortical cytoskeleton organization [GO:0030865];neutrophil migration [GO:1990266];regulation of oligodendrocyte differentiation [GO:0048713];platelet formation [GO:0030220];api…
Q9JJZ2	Tubulin alpha-8 chain	53857	Tuba8	microtubule cytoskeleton organization [GO:0000226];mitotic cell cycle [GO:0000278];-	structural constituent of cytoskeleton [GO:0005200];-;GTP binding [GO:0005525]	microtubule [GO:0005874];cytoplasm [GO:0005737];microtubule cytoskeleton [GO:0015630];-	microtubule cytoskeleton organization [GO:0000226];mitotic cell cycle [GO:0000278];-;structural constituent of cytoskeleton [GO:0005200];-;GTP binding [GO:0005525];microtubule [GO:0005874];cytoplasm [GO:0005737];microtubule cytoskeleton [GO:0015630];-
P62141	Serine/threonine-protein phosphatase PP1-beta catalytic subunit	19046	Ppp1cb	cell cycle [GO:0007049];circadian regulation of gene expression [GO:0032922];regulation of glycogen biosynthetic process [GO:0005979];entrainment of circadian clock by photoperiod [GO:0043153];regulation of cell adhesion [GO:0030155];regulation of glycogen catabolic process [GO:0005981];cell division [GO:0051301];regulation of circadian rhythm [GO:0042752];protein dephosphorylation [GO:0006470];g…	phosphoprotein phosphatase activity [GO:0004721];protein kinase binding [GO:0019901];myosin-light-chain-phosphatase activity [GO:0050115];myosin phosphatase activity [GO:0017018];protein threonine phosphatase activity [GO:0106307];metal ion binding [GO:0046872];protein serine phosphatase activity [GO:0106306];-;phosphatase activity [GO:0016791];protein serine/threonine phosphatase activity [GO:00…	cytoplasm [GO:0005737];plasma membrane [GO:0005886];protein phosphatase type 1 complex [GO:0000164];cytosol [GO:0005829];nucleus [GO:0005634];nucleolus [GO:0005730];glycogen granule [GO:0042587];nucleoplasm [GO:0005654];PTW/PP1 phosphatase complex [GO:0072357];-	cell cycle [GO:0007049];circadian regulation of gene expression [GO:0032922];regulation of glycogen biosynthetic process [GO:0005979];entrainment of circadian clock by photoperiod [GO:0043153];regulation of cell adhesion [GO:0030155];regulation of glycogen catabolic process [GO:0005981];cell division [GO:0051301];regulation of circadian rhythm [GO:0042752];protein dephosphorylation [GO:0006470];g…
P50516	V-type proton ATPase catalytic subunit A	11964	Atp6v1a	proton transmembrane transport [GO:1902600];cellular iron ion homeostasis [GO:0006879];cellular response to increased oxygen levels [GO:0036295];-	proton-transporting ATPase activity, rotational mechanism [GO:0046961];proton-transporting ATP synthase activity, rotational mechanism [GO:0046933];-;ATP binding [GO:0005524]	cytoplasm [GO:0005737];vacuolar proton-transporting V-type ATPase, V1 domain [GO:0000221];plasma membrane [GO:0005886];secretory granule [GO:0030141];cytosol [GO:0005829];microvillus [GO:0005902];nucleoplasm [GO:0005654];transport vesicle [GO:0030133];-;intracellular membrane-bounded organelle [GO:0043231];apical plasma membrane [GO:0016324];myelin sheath [GO:0043209];mitochondrion [GO:0005739]	proton transmembrane transport [GO:1902600];cellular iron ion homeostasis [GO:0006879];cellular response to increased oxygen levels [GO:0036295];-;proton-transporting ATPase activity, rotational mechanism [GO:0046961];proton-transporting ATP synthase activity, rotational mechanism [GO:0046933];-;ATP binding [GO:0005524];cytoplasm [GO:0005737];vacuolar proton-transporting V-type ATPase, V1 domain …
D3Z0Y4	Actin-binding LIM protein 2		Ablim2	actin cytoskeleton organization [GO:0030036];-;transcription, DNA-templated [GO:0006351]	-;actin binding [GO:0003779]	cytoplasm [GO:0005737];-	actin cytoskeleton organization [GO:0030036];-;transcription, DNA-templated [GO:0006351];-;actin binding [GO:0003779];cytoplasm [GO:0005737];-
Q923T9	Calcium/calmodulin-dependent protein kinase type II subunit gamma	12325	Camk2g	regulation of protein localization to plasma membrane [GO:1903076];nervous system development [GO:0007399];G1/S transition of mitotic cell cycle [GO:0000082];calcium ion transport [GO:0006816];protein autophosphorylation [GO:0046777];response to oxidative stress [GO:0006979];regulation of relaxation of cardiac muscle [GO:1901897];-;response to hypoxia [GO:0001666];cell differentiation [GO:0030154…	calmodulin-dependent protein kinase activity [GO:0004683];protein homodimerization activity [GO:0042803];protein threonine kinase activity [GO:0106311];protein serine/threonine kinase activity [GO:0004674];ATP binding [GO:0005524];protein serine kinase activity [GO:0106310];calmodulin binding [GO:0005516];-;identical protein binding [GO:0042802]	cytoplasm [GO:0005737];neuron projection [GO:0043005];postsynaptic density [GO:0014069];-;sarcoplasmic reticulum membrane [GO:0033017];calcium- and calmodulin-dependent protein kinase complex [GO:0005954]	regulation of protein localization to plasma membrane [GO:1903076];nervous system development [GO:0007399];G1/S transition of mitotic cell cycle [GO:0000082];calcium ion transport [GO:0006816];protein autophosphorylation [GO:0046777];response to oxidative stress [GO:0006979];regulation of relaxation of cardiac muscle [GO:1901897];-;response to hypoxia [GO:0001666];cell differentiation [GO:0030154…
Q8VD37	SH3-containing GRB2-like protein 3-interacting protein 1	73094	Sgip1	positive regulation of feeding behavior [GO:2000253];clathrin coat assembly [GO:0048268];positive regulation of multicellular organism growth [GO:0040018];response to dietary excess [GO:0002021];-;energy homeostasis [GO:0097009];positive regulation of eating behavior [GO:1904000];clathrin-dependent endocytosis [GO:0072583];positive regulation of receptor-mediated endocytosis [GO:0048260]	phospholipid binding [GO:0005543];SH3 domain binding [GO:0017124];tubulin binding [GO:0015631];-;microtubule binding [GO:0008017]	cytoplasm [GO:0005737];plasma membrane [GO:0005886];AP-2 adaptor complex [GO:0030122];presynapse [GO:0098793];-;clathrin-coated vesicle [GO:0030136];clathrin-coated pit [GO:0005905]	positive regulation of feeding behavior [GO:2000253];clathrin coat assembly [GO:0048268];positive regulation of multicellular organism growth [GO:0040018];response to dietary excess [GO:0002021];-;energy homeostasis [GO:0097009];positive regulation of eating behavior [GO:1904000];clathrin-dependent endocytosis [GO:0072583];positive regulation of receptor-mediated endocytosis [GO:0048260];phosphol…
A0A0J9YUQ8	Actin-depolymerizing factor		Gsn	barbed-end actin filament capping [GO:0051016];actin filament severing [GO:0051014];actin nucleation [GO:0045010];-;cell projection organization [GO:0030030]	actin filament binding [GO:0051015];calcium ion binding [GO:0005509];-	-	barbed-end actin filament capping [GO:0051016];actin filament severing [GO:0051014];actin nucleation [GO:0045010];-;cell projection organization [GO:0030030];actin filament binding [GO:0051015];calcium ion binding [GO:0005509];-;-
A2AJA9	Apical junction component 1 homolog	381353	Ajm1	cell-cell junction organization [GO:0045216];-	-	adherens junction [GO:0005912];apical plasma membrane [GO:0016324];-;cilium [GO:0005929]	cell-cell junction organization [GO:0045216];-;-;adherens junction [GO:0005912];apical plasma membrane [GO:0016324];-;cilium [GO:0005929]
Q5PPQ7	Coronin		Coro1c	actin cytoskeleton organization [GO:0030036];-	actin filament binding [GO:0051015];-	actin cytoskeleton [GO:0015629];-	actin cytoskeleton organization [GO:0030036];-;actin filament binding [GO:0051015];-;actin cytoskeleton [GO:0015629];-
Q4VA93	Protein kinase C	18750	Prkca	negative regulation of glial cell apoptotic process [GO:0034351];positive regulation of lipopolysaccharide-mediated signaling pathway [GO:0031666];positive regulation of mitotic cell cycle [GO:0045931];positive regulation of cell adhesion [GO:0045785];regulation of platelet aggregation [GO:0090330];positive regulation of angiogenesis [GO:0045766];desmosome assembly [GO:0002159];intracellular sign…	protein threonine kinase activity [GO:0106311];ATP binding [GO:0005524];protein serine kinase activity [GO:0106310];calcium-dependent protein kinase C activity [GO:0004698];zinc ion binding [GO:0008270];enzyme binding [GO:0019899];histone kinase activity (H3-T6 specific) [GO:0035403];-	plasma membrane [GO:0005886];cytosol [GO:0005829];nucleus [GO:0005634];-;endoplasmic reticulum [GO:0005783];mitochondrial membrane [GO:0031966]	negative regulation of glial cell apoptotic process [GO:0034351];positive regulation of lipopolysaccharide-mediated signaling pathway [GO:0031666];positive regulation of mitotic cell cycle [GO:0045931];positive regulation of cell adhesion [GO:0045785];regulation of platelet aggregation [GO:0090330];positive regulation of angiogenesis [GO:0045766];desmosome assembly [GO:0002159];intracellular sign…
Q8VIJ6	Splicing factor, proline- and glutamine-rich	71514	Sfpq	double-strand break repair via homologous recombination [GO:0000724];positive regulation of oxidative stress-induced intrinsic apoptotic signaling pathway [GO:1902177];positive regulation of sister chromatid cohesion [GO:0045876];negative regulation of transcription, DNA-templated [GO:0045892];regulation of circadian rhythm [GO:0042752];innate immune response [GO:0045087];-;rhythmic process [GO:0…	protein homodimerization activity [GO:0042803];transcription cis-regulatory region binding [GO:0000976];DNA binding [GO:0003677];histone deacetylase binding [GO:0042826];RNA binding [GO:0003723];-;chromatin binding [GO:0003682];nucleic acid binding [GO:0003676]	dendrite cytoplasm [GO:0032839];nuclear matrix [GO:0016363];nucleus [GO:0005634];nuclear speck [GO:0016607];nucleoplasm [GO:0005654];paraspeckles [GO:0042382];-;RNA polymerase II transcription regulator complex [GO:0090575];chromatin [GO:0000785]	double-strand break repair via homologous recombination [GO:0000724];positive regulation of oxidative stress-induced intrinsic apoptotic signaling pathway [GO:1902177];positive regulation of sister chromatid cohesion [GO:0045876];negative regulation of transcription, DNA-templated [GO:0045892];regulation of circadian rhythm [GO:0042752];innate immune response [GO:0045087];-;rhythmic process [GO:0…
Q8VDN2	Sodium/potassium-transporting ATPase subunit alpha-1	11928	Atp1a1	regulation of sodium ion transport [GO:0002028];sodium ion export across plasma membrane [GO:0036376];potassium ion import across plasma membrane [GO:1990573];proton transmembrane transport [GO:1902600];transmembrane transport [GO:0055085];cellular response to mechanical stimulus [GO:0071260];membrane hyperpolarization [GO:0060081];-;potassium ion transport [GO:0006813];positive regulation of str…	protein kinase binding [GO:0019901];protein domain specific binding [GO:0019904];phosphatidylinositol 3-kinase binding [GO:0043548];potassium ion binding [GO:0030955];ADP binding [GO:0043531];ankyrin binding [GO:0030506];sodium ion binding [GO:0031402];chaperone binding [GO:0051087];-;ATP binding [GO:0005524];phosphatase activity [GO:0016791];P-type sodium [GO:0005391];protein heterodimerization …	caveola [GO:0005901];basolateral plasma membrane [GO:0016323];axon [GO:0030424];lateral plasma membrane [GO:0016328];membrane raft [GO:0045121];membrane [GO:0016020];myelin sheath [GO:0043209];-;Golgi apparatus [GO:0005794];plasma membrane [GO:0005886];endosome [GO:0005768];integral component of membrane [GO:0016021];sodium [GO:0005890];organelle membrane [GO:0031090];melanosome [GO:0042470];apic…	regulation of sodium ion transport [GO:0002028];sodium ion export across plasma membrane [GO:0036376];potassium ion import across plasma membrane [GO:1990573];proton transmembrane transport [GO:1902600];transmembrane transport [GO:0055085];cellular response to mechanical stimulus [GO:0071260];membrane hyperpolarization [GO:0060081];-;potassium ion transport [GO:0006813];positive regulation of str…
Q8CC13	AP complex subunit beta	11764	Ap1b1	intracellular protein transport [GO:0006886];vesicle-mediated transport [GO:0016192];-	clathrin binding [GO:0030276];-	clathrin adaptor complex [GO:0030131];-	intracellular protein transport [GO:0006886];vesicle-mediated transport [GO:0016192];-;clathrin binding [GO:0030276];-;clathrin adaptor complex [GO:0030131];-
Q02248	Catenin beta-1	12387	Ctnnb1	negative regulation of neuron death [GO:1901215];epicardium-derived cardiac vascular smooth muscle cell differentiation [GO:0060983];positive regulation of cell population proliferation [GO:0008284];regulation of smooth muscle cell proliferation [GO:0048660];morphogenesis of embryonic epithelium [GO:0016331];lung-associated mesenchyme development [GO:0060484];positive regulation of endothelial ce…	protein kinase binding [GO:0019901];estrogen receptor binding [GO:0030331];protein phosphatase binding [GO:0019903];DNA-binding transcription factor binding [GO:0140297];I-SMAD binding [GO:0070411];protein-containing complex binding [GO:0044877];beta-catenin binding [GO:0008013];transcription coregulator binding [GO:0001221];protein C-terminus binding [GO:0008022];-;SMAD binding [GO:0046332];RNA …	lamellipodium [GO:0030027];basolateral plasma membrane [GO:0016323];catenin complex [GO:0016342];flotillin complex [GO:0016600];beta-catenin-TCF complex [GO:1990907];apical junction complex [GO:0043296];lateral plasma membrane [GO:0016328];synapse [GO:0045202];nucleus [GO:0005634];protein-DNA complex [GO:0032993];postsynaptic membrane [GO:0045211];adherens junction [GO:0005912];perinuclear region…	negative regulation of neuron death [GO:1901215];epicardium-derived cardiac vascular smooth muscle cell differentiation [GO:0060983];positive regulation of cell population proliferation [GO:0008284];regulation of smooth muscle cell proliferation [GO:0048660];morphogenesis of embryonic epithelium [GO:0016331];lung-associated mesenchyme development [GO:0060484];positive regulation of endothelial ce…
Q7TS98	Anti-colorectal carcinoma light chain			-	-	-	-
Q9CTH3	Uncharacterized protein		Actn2	-	calcium ion binding [GO:0005509];actin binding [GO:0003779]	-	-;calcium ion binding [GO:0005509];actin binding [GO:0003779];-
Q3TG92	Uncharacterized protein		Actc1	mesenchyme migration [GO:0090131];positive regulation of gene expression [GO:0010628];-	-	lamellipodium [GO:0030027];filopodium [GO:0030175];cell body [GO:0044297];-	mesenchyme migration [GO:0090131];positive regulation of gene expression [GO:0010628];-;-;lamellipodium [GO:0030027];filopodium [GO:0030175];cell body [GO:0044297];-
I6L9E1	Uncharacterized protein			-	-	-	-
A0A286YCI8	Sorbin and SH3 domain-containing protein 1		Sorbs1	-	-	-	-
B9EKP8	Sorbin and SH3 domain-containing protein 2	234214	Sorbs2	-;actin filament organization [GO:0007015]	-	cytoplasm [GO:0005737];membrane [GO:0016020];-;focal adhesion [GO:0005925]	-;actin filament organization [GO:0007015];-;cytoplasm [GO:0005737];membrane [GO:0016020];-;focal adhesion [GO:0005925]
E9Q3M9	Capping protein-inhibiting regulator of actin-like	72097	Cracdl	-	-	-	-
O88935	Synapsin-1	20964	Syn1	synaptic vesicle clustering [GO:0097091];neuron development [GO:0048666];regulation of synaptic vesicle cycle [GO:0098693];synaptic vesicle cycle [GO:0099504];-;regulation of short-term neuronal synaptic plasticity [GO:0048172];neurotransmitter secretion [GO:0007269];synapse organization [GO:0050808]	protein kinase binding [GO:0019901];ATP binding [GO:0005524];-;identical protein binding [GO:0042802];calcium-dependent protein binding [GO:0048306];actin binding [GO:0003779]	cytoskeleton [GO:0005856];axon [GO:0030424];synapse [GO:0045202];presynaptic active zone [GO:0048786];extrinsic component of synaptic vesicle membrane [GO:0098850];intracellular organelle [GO:0043229];myelin sheath [GO:0043209];Schaffer collateral - CA1 synapse [GO:0098685];-;synaptic vesicle membrane [GO:0030672];Golgi apparatus [GO:0005794];anchored component of synaptic vesicle membrane [GO:00…	synaptic vesicle clustering [GO:0097091];neuron development [GO:0048666];regulation of synaptic vesicle cycle [GO:0098693];synaptic vesicle cycle [GO:0099504];-;regulation of short-term neuronal synaptic plasticity [GO:0048172];neurotransmitter secretion [GO:0007269];synapse organization [GO:0050808];protein kinase binding [GO:0019901];ATP binding [GO:0005524];-;identical protein binding [GO:0042…
P28738	Kinesin heavy chain isoform 5C	16574	Kif5c	synaptic vesicle transport [GO:0048489];ATP metabolic process [GO:0046034];anterograde dendritic transport of neurotransmitter receptor complex [GO:0098971];anterograde axonal protein transport [GO:0099641];anterograde dendritic transport of messenger ribonucleoprotein complex [GO:0098964];mRNA transport [GO:0051028];axon guidance [GO:0007411];cytoskeleton-dependent intracellular transport [GO:00…	ATP-dependent microtubule motor activity, plus-end-directed [GO:0008574];apolipoprotein receptor binding [GO:0034190];microtubule motor activity [GO:0003777];-;ATP binding [GO:0005524];microtubule binding [GO:0008017]	cytoplasm [GO:0005737];distal axon [GO:0150034];neuron projection [GO:0043005];dendrite cytoplasm [GO:0032839];neuronal cell body [GO:0043025];ciliary rootlet [GO:0035253];kinesin complex [GO:0005871];microtubule [GO:0005874];axonal growth cone [GO:0044295];dendrite [GO:0030425];axon cytoplasm [GO:1904115];-	synaptic vesicle transport [GO:0048489];ATP metabolic process [GO:0046034];anterograde dendritic transport of neurotransmitter receptor complex [GO:0098971];anterograde axonal protein transport [GO:0099641];anterograde dendritic transport of messenger ribonucleoprotein complex [GO:0098964];mRNA transport [GO:0051028];axon guidance [GO:0007411];cytoskeleton-dependent intracellular transport [GO:00…
P61164	Alpha-centractin	54130	Actr1a	-;spermatogenesis [GO:0007283]	-;ATP binding [GO:0005524]	cell cortex region [GO:0099738];cytoplasm [GO:0005737];microtubule cytoskeleton [GO:0015630];centriole [GO:0005814];COPI-coated vesicle [GO:0030137];centrosome [GO:0005813];manchette [GO:0002177];-;myelin sheath [GO:0043209]	-;spermatogenesis [GO:0007283];-;ATP binding [GO:0005524];cell cortex region [GO:0099738];cytoplasm [GO:0005737];microtubule cytoskeleton [GO:0015630];centriole [GO:0005814];COPI-coated vesicle [GO:0030137];centrosome [GO:0005813];manchette [GO:0002177];-;myelin sheath [GO:0043209]
P68404	Protein kinase C beta type	18751	Prkcb	positive regulation of B cell receptor signaling pathway [GO:0050861];B cell receptor signaling pathway [GO:0050853];cellular calcium ion homeostasis [GO:0006874];regulation of transcription by RNA polymerase II [GO:0006357];intracellular signal transduction [GO:0035556];regulation of dopamine secretion [GO:0014059];histone H3-T6 phosphorylation [GO:0035408];apoptotic process [GO:0006915];cellula…	protein threonine kinase activity [GO:0106311];protein kinase C activity [GO:0004697];protein serine/threonine kinase activity [GO:0004674];chromatin binding [GO:0003682];protein serine kinase activity [GO:0106310];protein kinase C binding [GO:0005080];calcium-dependent protein kinase C activity [GO:0004698];histone binding [GO:0042393];-;histone kinase activity (H3-T6 specific) [GO:0035403];ATP …	spectrin [GO:0008091];cytoplasm [GO:0005737];plasma membrane [GO:0005886];presynaptic cytosol [GO:0099523];cytosol [GO:0005829];nucleus [GO:0005634];calyx of Held [GO:0044305];nucleoplasm [GO:0005654];-;centrosome [GO:0005813];brush border membrane [GO:0031526]	positive regulation of B cell receptor signaling pathway [GO:0050861];B cell receptor signaling pathway [GO:0050853];cellular calcium ion homeostasis [GO:0006874];regulation of transcription by RNA polymerase II [GO:0006357];intracellular signal transduction [GO:0035556];regulation of dopamine secretion [GO:0014059];histone H3-T6 phosphorylation [GO:0035408];apoptotic process [GO:0006915];cellula…
Q9QYB8	Beta-adducin	11519	Add2	hemopoiesis [GO:0030097];actin filament bundle assembly [GO:0051017];barbed-end actin filament capping [GO:0051016];synapse assembly [GO:0007416];leukocyte tethering or rolling [GO:0050901];positive regulation of protein binding [GO:0032092];-;leukocyte migration [GO:0050900];ion transport [GO:0006811];protein-containing complex assembly [GO:0065003]	protein homodimerization activity [GO:0042803];protein kinase binding [GO:0019901];structural constituent of cytoskeleton [GO:0005200];actin filament binding [GO:0051015];spectrin binding [GO:0030507];calmodulin binding [GO:0005516];-;protein heterodimerization activity [GO:0046982];actin binding [GO:0003779]	cytoskeleton [GO:0005856];postsynapse [GO:0098794];membrane [GO:0016020];plasma membrane [GO:0005886];cytoplasmic vesicle [GO:0031410];glutamatergic synapse [GO:0098978];postsynaptic density [GO:0014069];plasma membrane raft [GO:0044853];-;F-actin capping protein complex [GO:0008290]	hemopoiesis [GO:0030097];actin filament bundle assembly [GO:0051017];barbed-end actin filament capping [GO:0051016];synapse assembly [GO:0007416];leukocyte tethering or rolling [GO:0050901];positive regulation of protein binding [GO:0032092];-;leukocyte migration [GO:0050900];ion transport [GO:0006811];protein-containing complex assembly [GO:0065003];protein homodimerization activity [GO:0042803]…
A8DUP7	Beta-globin		Hbbt1	-	oxygen carrier activity [GO:0005344];oxygen binding [GO:0019825];metal ion binding [GO:0046872];-;heme binding [GO:0020037]	hemoglobin complex [GO:0005833];-	-;oxygen carrier activity [GO:0005344];oxygen binding [GO:0019825];metal ion binding [GO:0046872];-;heme binding [GO:0020037];hemoglobin complex [GO:0005833];-
P49813	Tropomodulin-1	21916	Tmod1	actin filament organization [GO:0007015];pointed-end actin filament capping [GO:0051694];adult locomotory behavior [GO:0008344];lens fiber cell development [GO:0070307];myofibril assembly [GO:0030239];-;muscle contraction [GO:0006936]	tropomyosin binding [GO:0005523];actin filament binding [GO:0051015];-;actin binding [GO:0003779]	cytoplasm [GO:0005737];cytoskeleton [GO:0005856];striated muscle thin filament [GO:0005865];COP9 signalosome [GO:0008180];cortical cytoskeleton [GO:0030863];myofibril [GO:0030016];nucleus [GO:0005634];sarcomere [GO:0030017];-;membrane [GO:0016020];actin filament [GO:0005884]	actin filament organization [GO:0007015];pointed-end actin filament capping [GO:0051694];adult locomotory behavior [GO:0008344];lens fiber cell development [GO:0070307];myofibril assembly [GO:0030239];-;muscle contraction [GO:0006936];tropomyosin binding [GO:0005523];actin filament binding [GO:0051015];-;actin binding [GO:0003779];cytoplasm [GO:0005737];cytoskeleton [GO:0005856];striated muscle t…
Q6ZQ49	Sodium/potassium-transporting ATPase subunit alpha		Atp1a2	-	P-type potassium transmembrane transporter activity [GO:0008556];-;metal ion binding [GO:0046872];ATP binding [GO:0005524]	integral component of membrane [GO:0016021];-	-;P-type potassium transmembrane transporter activity [GO:0008556];-;metal ion binding [GO:0046872];ATP binding [GO:0005524];integral component of membrane [GO:0016021];-
I6L991	Uncharacterized protein			-	-	-	-
A0A571BG24	LIM and calponin homology domains-containing protein 1		Limch1	actomyosin structure organization [GO:0031032];-	-;metal ion binding [GO:0046872];actin binding [GO:0003779]	-	actomyosin structure organization [GO:0031032];-;-;metal ion binding [GO:0046872];actin binding [GO:0003779];-
Q8R5C5	Beta-centractin	226977	Actr1b	-	-;ATP binding [GO:0005524]	cytoplasm [GO:0005737];microtubule cytoskeleton [GO:0015630];-;centrosome [GO:0005813]	-;-;ATP binding [GO:0005524];cytoplasm [GO:0005737];microtubule cytoskeleton [GO:0015630];-;centrosome [GO:0005813]
B7ZNF6	Catenin delta-2		Ctnnd2	cell-cell adhesion [GO:0098609];-	-	cell junction [GO:0030054];-	cell-cell adhesion [GO:0098609];-;-;cell junction [GO:0030054];-
Q6ZQ32	MKIAA0858 protein	380928	Lmo7	regulation of cell adhesion [GO:0030155];regulation of signaling [GO:0023051];positive regulation of transcription by RNA polymerase II [GO:0045944];-	actinin binding [GO:0042805];-;protein C-terminus binding [GO:0008022]	cytoplasm [GO:0005737];nuclear envelope [GO:0005635];nucleus [GO:0005634];-;cell surface [GO:0009986];adherens junction [GO:0005912];apical plasma membrane [GO:0016324]	regulation of cell adhesion [GO:0030155];regulation of signaling [GO:0023051];positive regulation of transcription by RNA polymerase II [GO:0045944];-;actinin binding [GO:0042805];-;protein C-terminus binding [GO:0008022];cytoplasm [GO:0005737];nuclear envelope [GO:0005635];nucleus [GO:0005634];-;cell surface [GO:0009986];adherens junction [GO:0005912];apical plasma membrane [GO:0016324]
Q62095	ATP-dependent RNA helicase DDX3Y	26900	Ddx3y	gamete generation [GO:0007276];cell differentiation [GO:0030154];-	ATP binding [GO:0005524];RNA helicase activity [GO:0003724];-;RNA binding [GO:0003723];ATP hydrolysis activity [GO:0140603]	cytosol [GO:0005829];nucleus [GO:0005634];nucleoplasm [GO:0005654];-;P granule [GO:0043186]	gamete generation [GO:0007276];cell differentiation [GO:0030154];-;ATP binding [GO:0005524];RNA helicase activity [GO:0003724];-;RNA binding [GO:0003723];ATP hydrolysis activity [GO:0140603];cytosol [GO:0005829];nucleus [GO:0005634];nucleoplasm [GO:0005654];-;P granule [GO:0043186]
F6VG99	LIM domain only 7		Lmo7	regulation of cell adhesion [GO:0030155];regulation of signaling [GO:0023051];positive regulation of transcription by RNA polymerase II [GO:0045944];-	actinin binding [GO:0042805];-;protein C-terminus binding [GO:0008022];metal ion binding [GO:0046872]	cytoplasm [GO:0005737];nuclear envelope [GO:0005635];nucleus [GO:0005634];-;cell surface [GO:0009986];adherens junction [GO:0005912];apical plasma membrane [GO:0016324]	regulation of cell adhesion [GO:0030155];regulation of signaling [GO:0023051];positive regulation of transcription by RNA polymerase II [GO:0045944];-;actinin binding [GO:0042805];-;protein C-terminus binding [GO:0008022];metal ion binding [GO:0046872];cytoplasm [GO:0005737];nuclear envelope [GO:0005635];nucleus [GO:0005634];-;cell surface [GO:0009986];adherens junction [GO:0005912];apical plasma…
Q8BFR5	Elongation factor Tu, mitochondrial	233870	Tufm	translational elongation [GO:0006414];-;response to ethanol [GO:0045471];mitochondrial translational elongation [GO:0070125]	GTPase activity [GO:0003924];translation elongation factor activity [GO:0003746];-;GTP binding [GO:0005525]	synapse [GO:0045202];mitochondrial inner membrane [GO:0005743];-;mitochondrial nucleoid [GO:0042645];myelin sheath [GO:0043209];mitochondrion [GO:0005739]	translational elongation [GO:0006414];-;response to ethanol [GO:0045471];mitochondrial translational elongation [GO:0070125];GTPase activity [GO:0003924];translation elongation factor activity [GO:0003746];-;GTP binding [GO:0005525];synapse [GO:0045202];mitochondrial inner membrane [GO:0005743];-;mitochondrial nucleoid [GO:0042645];myelin sheath [GO:0043209];mitochondrion [GO:0005739]
Q3UTJ2	Sorbin and SH3 domain-containing protein 2	234214	Sorbs2	actin filament organization [GO:0007015];cell growth involved in cardiac muscle cell development [GO:0061049];-;regulation of skeletal muscle acetylcholine-gated channel clustering [GO:1904393];acetylcholine receptor signaling pathway [GO:0095500];Notch signaling pathway [GO:0007219]	-;protein domain specific binding [GO:0019904];identical protein binding [GO:0042802]	lamellipodium [GO:0030027];Z disc [GO:0030018];cytoskeleton [GO:0005856];plasma membrane [GO:0005886];neuronal cell body [GO:0043025];synapse [GO:0045202];dendrite [GO:0030425];postsynaptic density [GO:0014069];focal adhesion [GO:0005925];-;perinuclear region of cytoplasm [GO:0048471];apical plasma membrane [GO:0016324]	actin filament organization [GO:0007015];cell growth involved in cardiac muscle cell development [GO:0061049];-;regulation of skeletal muscle acetylcholine-gated channel clustering [GO:1904393];acetylcholine receptor signaling pathway [GO:0095500];Notch signaling pathway [GO:0007219];-;protein domain specific binding [GO:0019904];identical protein binding [GO:0042802];lamellipodium [GO:0030027];Z…
A0A0D5ZY64	IgE L chain kappa			-	-	-	-
Q9WV69	Dematin	13829	Dmtn	calcium-mediated signaling using intracellular calcium source [GO:0035584];regulation of cell shape [GO:0008360];lamellipodium assembly [GO:0030032];positive regulation of wound healing [GO:0090303];cellular response to calcium ion [GO:0071277];negative regulation of protein targeting to membrane [GO:0090315];negative regulation of substrate adhesion-dependent cell spreading [GO:1900025];positive…	actin filament binding [GO:0051015];spectrin binding [GO:0030507];protein self-association [GO:0043621];-;signaling receptor binding [GO:0005102];actin binding [GO:0003779]	membrane [GO:0016020];plasma membrane [GO:0005886];cytoplasmic vesicle [GO:0031410];cortical cytoskeleton [GO:0030863];cytosol [GO:0005829];endomembrane system [GO:0012505];platelet dense tubular network membrane [GO:0031095];actin cytoskeleton [GO:0015629];postsynaptic density [GO:0014069];spectrin-associated cytoskeleton [GO:0014731];-;perinuclear region of cytoplasm [GO:0048471];cell projectio…	calcium-mediated signaling using intracellular calcium source [GO:0035584];regulation of cell shape [GO:0008360];lamellipodium assembly [GO:0030032];positive regulation of wound healing [GO:0090303];cellular response to calcium ion [GO:0071277];negative regulation of protein targeting to membrane [GO:0090315];negative regulation of substrate adhesion-dependent cell spreading [GO:1900025];positive…
Q99LF4	RNA-splicing ligase RtcB homolog	28088	Rtcb	tRNA splicing, via endonucleolytic cleavage and ligation [GO:0006388];in utero embryonic development [GO:0001701];-;tRNA exon ligation utilizing 2',3' cyclic phosphate of 5'-exon as source of linkage phosphate [GO:0000971];placenta development [GO:0001890]	RNA ligase (ATP) activity [GO:0003972];metal ion binding [GO:0046872];-;vinculin binding [GO:0017166];GTP binding [GO:0005525]	cytoplasm [GO:0005737];nuclear envelope [GO:0005635];cytosol [GO:0005829];endoplasmic reticulum membrane [GO:0005789];nucleus [GO:0005634];tRNA-splicing ligase complex [GO:0072669];nucleoplasm [GO:0005654];-;intracellular membrane-bounded organelle [GO:0043231]	tRNA splicing, via endonucleolytic cleavage and ligation [GO:0006388];in utero embryonic development [GO:0001701];-;tRNA exon ligation utilizing 2',3' cyclic phosphate of 5'-exon as source of linkage phosphate [GO:0000971];placenta development [GO:0001890];RNA ligase (ATP) activity [GO:0003972];metal ion binding [GO:0046872];-;vinculin binding [GO:0017166];GTP binding [GO:0005525];cytoplasm [GO:0…
A2NHM3	If kappa light chain		Igkc	-	metal ion binding [GO:0046872]	-	-;metal ion binding [GO:0046872];-
Q8R071	Inositol-trisphosphate 3-kinase A	228550	Itpka	inositol metabolic process [GO:0006020];positive regulation of dendritic spine morphogenesis [GO:0061003];dendritic spine maintenance [GO:0097062];actin cytoskeleton organization [GO:0030036];inositol phosphate biosynthetic process [GO:0032958];regulation of synaptic plasticity [GO:0048167];-;phosphatidylinositol phosphate biosynthetic process [GO:0046854]	calmodulin-dependent protein kinase activity [GO:0004683];kinase activity [GO:0016301];inositol hexakisphosphate kinase activity [GO:0000828];small GTPase binding [GO:0031267];calmodulin binding [GO:0005516];inositol-1,4,5-trisphosphate 3-kinase activity [GO:0008440];-;ATP binding [GO:0005524]	cytoplasm [GO:0005737];dendritic spine [GO:0043197];-;nucleus [GO:0005634]	inositol metabolic process [GO:0006020];positive regulation of dendritic spine morphogenesis [GO:0061003];dendritic spine maintenance [GO:0097062];actin cytoskeleton organization [GO:0030036];inositol phosphate biosynthetic process [GO:0032958];regulation of synaptic plasticity [GO:0048167];-;phosphatidylinositol phosphate biosynthetic process [GO:0046854];calmodulin-dependent protein kinase acti…
Q60932	Voltage-dependent anion-selective channel protein 1	22333	Vdac1	epithelial cell differentiation [GO:0030855];negative regulation of apoptotic process [GO:0043066];negative regulation of reactive oxygen species metabolic process [GO:2000378];regulation of autophagy of mitochondrion [GO:1903146];mitochondrial calcium ion transmembrane transport [GO:0006851];behavioral fear response [GO:0001662];neuron-neuron synaptic transmission [GO:0007270];chemical synaptic …	protein kinase binding [GO:0019901];transmembrane transporter binding [GO:0044325];ceramide binding [GO:0097001];porin activity [GO:0015288];cholesterol binding [GO:0015485];nucleotide binding [GO:0000166];-;voltage-gated anion channel activity [GO:0008308];identical protein binding [GO:0042802];anion channel activity [GO:0005253];phosphatidylcholine binding [GO:0031210];protein-containing comple…	mitochondrial permeability transition pore complex [GO:0005757];plasma membrane [GO:0005886];mitochondrial outer membrane [GO:0005741];synaptic vesicle [GO:0008021];myelin sheath [GO:0043209];mitochondrial inner membrane [GO:0005743];-;mitochondrial nucleoid [GO:0042645];membrane raft [GO:0045121];membrane [GO:0016020];protein-containing complex [GO:0032991];mitochondrial membrane [GO:0031966];mi…	epithelial cell differentiation [GO:0030855];negative regulation of apoptotic process [GO:0043066];negative regulation of reactive oxygen species metabolic process [GO:2000378];regulation of autophagy of mitochondrion [GO:1903146];mitochondrial calcium ion transmembrane transport [GO:0006851];behavioral fear response [GO:0001662];neuron-neuron synaptic transmission [GO:0007270];chemical synaptic …
Q3UHB8	Coiled-coil domain-containing protein 177	380768	Ccdc177	-	-	-	-
B1AVH5	Coronin	107684	Coro2a	-	actin filament binding [GO:0051015];-	transcription repressor complex [GO:0017053];-	-;actin filament binding [GO:0051015];-;transcription repressor complex [GO:0017053];-
Q3UM20	Uncharacterized protein		Nono	rhythmic process [GO:0048511];-	-;RNA binding [GO:0003723]	nuclear speck [GO:0016607];-	rhythmic process [GO:0048511];-;-;RNA binding [GO:0003723];nuclear speck [GO:0016607];-
P12960	Contactin-1	12805	Cntn1	neuron projection development [GO:0031175];positive regulation of neuron projection development [GO:0010976];cerebellum development [GO:0021549];cell adhesion [GO:0007155];-;positive regulation of gene expression [GO:0010628];positive regulation of sodium ion transport [GO:0010765];positive regulation of peptidyl-tyrosine phosphorylation [GO:0050731];Notch signaling pathway [GO:0007219]	carbohydrate binding [GO:0030246];-	anchored component of postsynaptic membrane [GO:0099025];plasma membrane [GO:0005886];anchored component of presynaptic membrane [GO:0099026];-;membrane raft [GO:0045121];myelin sheath [GO:0043209]	neuron projection development [GO:0031175];positive regulation of neuron projection development [GO:0010976];cerebellum development [GO:0021549];cell adhesion [GO:0007155];-;positive regulation of gene expression [GO:0010628];positive regulation of sodium ion transport [GO:0010765];positive regulation of peptidyl-tyrosine phosphorylation [GO:0050731];Notch signaling pathway [GO:0007219];carbohydr…
Q60597	2-oxoglutarate dehydrogenase, mitochondrial	18293	Ogdh	tricarboxylic acid cycle [GO:0006099];pyramidal neuron development [GO:0021860];hippocampus development [GO:0021766];cerebellar cortex development [GO:0021695];2-oxoglutarate metabolic process [GO:0006103];generation of precursor metabolites and energy [GO:0006091];tangential migration from the subventricular zone to the olfactory bulb [GO:0022028];thalamus development [GO:0021794];glycolytic pro…	heat shock protein binding [GO:0031072];oxoglutarate dehydrogenase (succinyl-transferring) activity [GO:0004591];thiamine pyrophosphate binding [GO:0030976];metal ion binding [GO:0046872];chaperone binding [GO:0051087];-;oxoglutarate dehydrogenase (NAD+) activity [GO:0034602]	oxoglutarate dehydrogenase complex [GO:0045252];nucleus [GO:0005634];mitochondrial matrix [GO:0005759];-;mitochondrial membrane [GO:0031966];mitochondrion [GO:0005739]	tricarboxylic acid cycle [GO:0006099];pyramidal neuron development [GO:0021860];hippocampus development [GO:0021766];cerebellar cortex development [GO:0021695];2-oxoglutarate metabolic process [GO:0006103];generation of precursor metabolites and energy [GO:0006091];tangential migration from the subventricular zone to the olfactory bulb [GO:0022028];thalamus development [GO:0021794];glycolytic pro…
Q3UHD9	Arf-GAP with GTPase, ANK repeat and PH domain-containing protein 2	216439	Agap2	positive regulation of phosphatidylinositol 3-kinase signaling [GO:0014068];endosomal transport [GO:0016197];positive regulation of transcription by RNA polymerase II [GO:0045944];mammary gland alveolus development [GO:0060749];negative regulation of extrinsic apoptotic signaling pathway in absence of ligand [GO:2001240];positive regulation of protein kinase activity [GO:0045860];actin cytoskelet…	protein kinase binding [GO:0019901];ATP binding [GO:0005524];metal ion binding [GO:0046872];GTPase activity [GO:0003924];GTPase activator activity [GO:0005096];-;GTP binding [GO:0005525];protein kinase activator activity [GO:0030295];phosphatidylinositol 3-kinase regulator activity [GO:0035014]	cytoplasm [GO:0005737];Flemming body [GO:0090543];endosome [GO:0005768];cytosol [GO:0005829];nucleus [GO:0005634];nucleoplasm [GO:0005654];-	positive regulation of phosphatidylinositol 3-kinase signaling [GO:0014068];endosomal transport [GO:0016197];positive regulation of transcription by RNA polymerase II [GO:0045944];mammary gland alveolus development [GO:0060749];negative regulation of extrinsic apoptotic signaling pathway in absence of ligand [GO:2001240];positive regulation of protein kinase activity [GO:0045860];actin cytoskelet…
A0A1D5RM83	IQ motif and SEC7 domain-containing protein 1	232227	Iqsec1	positive regulation of GTPase activity [GO:0043547];regulation of ARF protein signal transduction [GO:0032012];-	-;guanyl-nucleotide exchange factor activity [GO:0005085]	cytoplasm [GO:0005737];-	positive regulation of GTPase activity [GO:0043547];regulation of ARF protein signal transduction [GO:0032012];-;-;guanyl-nucleotide exchange factor activity [GO:0005085];cytoplasm [GO:0005737];-
A0A0R4J0J8	Cytospin-A	74392	Specc1l	cell cycle [GO:0007049];cell division [GO:0051301];-	-	spindle [GO:0005819];cytoplasm [GO:0005737];gap junction [GO:0005921];-	cell cycle [GO:0007049];cell division [GO:0051301];-;-;spindle [GO:0005819];cytoplasm [GO:0005737];gap junction [GO:0005921];-
A0A0M3KL49	Fab4201 heavy chain			-	-	-	-
Q5SQX6	Cytoplasmic FMR1-interacting protein 2	76884	Cyfip2	activation of cysteine-type endopeptidase activity [GO:0097202];cell morphogenesis [GO:0000902];dendrite extension [GO:0097484];neuron projection development [GO:0031175];-;positive regulation of neurotrophin TRK receptor signaling pathway [GO:0051388];cell-cell adhesion [GO:0098609];regulation of actin filament polymerization [GO:0030833];positive regulation of proteolysis [GO:0045862];apoptotic…	small GTPase binding [GO:0031267];-	cytoplasm [GO:0005737];neuron projection [GO:0043005];synapse [GO:0045202];nucleus [GO:0005634];-;perinuclear region of cytoplasm [GO:0048471];SCAR complex [GO:0031209]	activation of cysteine-type endopeptidase activity [GO:0097202];cell morphogenesis [GO:0000902];dendrite extension [GO:0097484];neuron projection development [GO:0031175];-;positive regulation of neurotrophin TRK receptor signaling pathway [GO:0051388];cell-cell adhesion [GO:0098609];regulation of actin filament polymerization [GO:0030833];positive regulation of proteolysis [GO:0045862];apoptotic…
Q5SYD0	Unconventional myosin-Id	338367	Myo1d	forebrain development [GO:0030900];protein transport [GO:0015031];actin filament organization [GO:0007015];vesicle transport along actin filament [GO:0030050];cellular localization [GO:0051641];early endosome to recycling endosome transport [GO:0061502];-	actin filament binding [GO:0051015];microfilament motor activity [GO:0000146];protein domain specific binding [GO:0019904];calmodulin binding [GO:0005516];-;ATP binding [GO:0005524];calcium-dependent protein binding [GO:0048306]	axolemma [GO:0030673];basolateral plasma membrane [GO:0016323];axon [GO:0030424];microvillus [GO:0005902];actin cytoskeleton [GO:0015629];myelin sheath [GO:0043209];smooth endoplasmic reticulum [GO:0005790];neuronal cell body [GO:0043025];apical dendrite [GO:0097440];cytoplasmic vesicle [GO:0031410];-;cell cortex [GO:0005938];endosome [GO:0005768];plasma membrane [GO:0005886];brush border [GO:000…	forebrain development [GO:0030900];protein transport [GO:0015031];actin filament organization [GO:0007015];vesicle transport along actin filament [GO:0030050];cellular localization [GO:0051641];early endosome to recycling endosome transport [GO:0061502];-;actin filament binding [GO:0051015];microfilament motor activity [GO:0000146];protein domain specific binding [GO:0019904];calmodulin binding […
Q9CVB6	Actin-related protein 2/3 complex subunit 2	76709	Arpc2	positive regulation of protein targeting to membrane [GO:0090314];positive regulation of smooth muscle cell migration [GO:0014911];cellular response to platelet-derived growth factor stimulus [GO:0036120];positive regulation of actin cytoskeleton reorganization [GO:2000251];Arp2/3 complex-mediated actin nucleation [GO:0034314];positive regulation of substrate adhesion-dependent cell spreading [GO…	structural constituent of cytoskeleton [GO:0005200];ATPase binding [GO:0051117];actin filament binding [GO:0051015];glutamate receptor binding [GO:0035254];-;protein-containing complex binding [GO:0044877]	lamellipodium [GO:0030027];muscle cell projection membrane [GO:0036195];podosome ring [GO:0061826];axon terminus [GO:0043679];secretory granule [GO:0030141];synapse [GO:0045202];nucleus [GO:0005634];nucleoplasm [GO:0005654];actin filament branch point [GO:0061834];focal adhesion [GO:0005925];Arp2/3 protein complex [GO:0005885];podosome core [GO:0061825];apical dendrite [GO:0097440];ventral surfac…	positive regulation of protein targeting to membrane [GO:0090314];positive regulation of smooth muscle cell migration [GO:0014911];cellular response to platelet-derived growth factor stimulus [GO:0036120];positive regulation of actin cytoskeleton reorganization [GO:2000251];Arp2/3 complex-mediated actin nucleation [GO:0034314];positive regulation of substrate adhesion-dependent cell spreading [GO…
P63087	Serine/threonine-protein phosphatase PP1-gamma catalytic subunit	19047	Ppp1cc	cell cycle [GO:0007049];circadian regulation of gene expression [GO:0032922];neuron differentiation [GO:0030182];entrainment of circadian clock by photoperiod [GO:0043153];cell division [GO:0051301];positive regulation of glial cell proliferation [GO:0060252];regulation of circadian rhythm [GO:0042752];protein dephosphorylation [GO:0006470];glycogen metabolic process [GO:0005977];-;regulation of …	protein kinase binding [GO:0019901];protein N-terminus binding [GO:0047485];protein domain specific binding [GO:0019904];protein phosphatase 1 binding [GO:0008157];protein threonine phosphatase activity [GO:0106307];protein phosphatase binding [GO:0019903];metal ion binding [GO:0046872];protein C-terminus binding [GO:0008022];protein serine phosphatase activity [GO:0106306];-;phosphatase activity…	chromosome, telomeric region [GO:0000781];cytoplasm [GO:0005737];cytoskeleton [GO:0005856];postsynapse [GO:0098794];kinetochore [GO:0000776];protein phosphatase type 1 complex [GO:0000164];midbody [GO:0030496];mitochondrial outer membrane [GO:0005741];nucleus [GO:0005634];nucleolus [GO:0005730];dendritic spine [GO:0043197];nuclear speck [GO:0016607];glutamatergic synapse [GO:0098978];presynapse […	cell cycle [GO:0007049];circadian regulation of gene expression [GO:0032922];neuron differentiation [GO:0030182];entrainment of circadian clock by photoperiod [GO:0043153];cell division [GO:0051301];positive regulation of glial cell proliferation [GO:0060252];regulation of circadian rhythm [GO:0042752];protein dephosphorylation [GO:0006470];glycogen metabolic process [GO:0005977];-;regulation of …
Q04447	Creatine kinase B-type	12709	Ckb	phosphocreatine biosynthetic process [GO:0046314];cellular chloride ion homeostasis [GO:0030644];-;cerebellum development [GO:0021549]	kinase activity [GO:0016301];ubiquitin protein ligase binding [GO:0031625];creatine kinase activity [GO:0004111];-;ATP binding [GO:0005524]	extracellular space [GO:0005615];neuronal cell body [GO:0043025];cytosol [GO:0005829];nucleus [GO:0005634];dendrite [GO:0030425];-;myelin sheath [GO:0043209];mitochondrion [GO:0005739]	phosphocreatine biosynthetic process [GO:0046314];cellular chloride ion homeostasis [GO:0030644];-;cerebellum development [GO:0021549];kinase activity [GO:0016301];ubiquitin protein ligase binding [GO:0031625];creatine kinase activity [GO:0004111];-;ATP binding [GO:0005524];extracellular space [GO:0005615];neuronal cell body [GO:0043025];cytosol [GO:0005829];nucleus [GO:0005634];dendrite [GO:0030…
F7B0R9	Capping protein-inhibiting regulator of actin-like		Cracdl	-	-	-	-
A2APL8	Amino acid transporter	20511	Slc1a2	-	-;symporter activity [GO:0015293]	integral component of membrane [GO:0016021];-	-;-;symporter activity [GO:0015293];integral component of membrane [GO:0016021];-
A0A0G2JGS4	Calcium/calmodulin-dependent protein kinase	108058	Camk2d	positive regulation of smooth muscle cell migration [GO:0014911];positive regulation of G2/M transition of mitotic cell cycle [GO:0010971];relaxation of cardiac muscle [GO:0055119];regulation of release of sequestered calcium ion into cytosol by sarcoplasmic reticulum [GO:0010880];positive regulation of cardiac muscle cell apoptotic process [GO:0010666];peptidyl-threonine phosphorylation [GO:0018…	calmodulin-dependent protein kinase activity [GO:0004683];protein threonine kinase activity [GO:0106311];transmembrane transporter binding [GO:0044325];protein serine kinase activity [GO:0106310];calmodulin binding [GO:0005516];nitric-oxide synthase binding [GO:0050998];-;ATP binding [GO:0005524]	cytosol [GO:0005829];nucleus [GO:0005634];-;perinuclear region of cytoplasm [GO:0048471];endoplasmic reticulum [GO:0005783];protein-containing complex [GO:0032991]	positive regulation of smooth muscle cell migration [GO:0014911];positive regulation of G2/M transition of mitotic cell cycle [GO:0010971];relaxation of cardiac muscle [GO:0055119];regulation of release of sequestered calcium ion into cytosol by sarcoplasmic reticulum [GO:0010880];positive regulation of cardiac muscle cell apoptotic process [GO:0010666];peptidyl-threonine phosphorylation [GO:0018…
A0A0J9YUN4	Dynamin GTPase	13429	Dnm1	-;endocytosis [GO:0006897]	GTPase activity [GO:0003924];-;GTP binding [GO:0005525]	microtubule [GO:0005874];cytoplasm [GO:0005737];-	-;endocytosis [GO:0006897];GTPase activity [GO:0003924];-;GTP binding [GO:0005525];microtubule [GO:0005874];cytoplasm [GO:0005737];-
A8DUL0	Beta-globin		Hbbt1	-	oxygen carrier activity [GO:0005344];oxygen binding [GO:0019825];metal ion binding [GO:0046872];-;heme binding [GO:0020037]	hemoglobin complex [GO:0005833];-	-;oxygen carrier activity [GO:0005344];oxygen binding [GO:0019825];metal ion binding [GO:0046872];-;heme binding [GO:0020037];hemoglobin complex [GO:0005833];-
Q9R0Q6	Actin-related protein 2/3 complex subunit 1A	56443	Arpc1a	Arp2/3 complex-mediated actin nucleation [GO:0034314];-	actin filament binding [GO:0051015];-	cytoplasm [GO:0005737];muscle cell projection membrane [GO:0036195];nucleus [GO:0005634];-;Arp2/3 protein complex [GO:0005885];site of double-strand break [GO:0035861]	Arp2/3 complex-mediated actin nucleation [GO:0034314];-;actin filament binding [GO:0051015];-;cytoplasm [GO:0005737];muscle cell projection membrane [GO:0036195];nucleus [GO:0005634];-;Arp2/3 protein complex [GO:0005885];site of double-strand break [GO:0035861]
D4N6U4	Beta-globin		Hbbt1	-	oxygen carrier activity [GO:0005344];oxygen binding [GO:0019825];metal ion binding [GO:0046872];-;heme binding [GO:0020037]	hemoglobin complex [GO:0005833];-	-;oxygen carrier activity [GO:0005344];oxygen binding [GO:0019825];metal ion binding [GO:0046872];-;heme binding [GO:0020037];hemoglobin complex [GO:0005833];-
Q58E70	Tpm3 protein	59069	Tpm3	-	-;actin binding [GO:0003779]	cytoskeleton [GO:0005856];-	-;-;actin binding [GO:0003779];cytoskeleton [GO:0005856];-
A0A2R8VHH2	Ras/Rap GTPase-activating protein SynGAP		Syngap1	negative regulation of Ras protein signal transduction [GO:0046580];regulation of GTPase activity [GO:0043087];signal transduction [GO:0007165];-	GTPase activator activity [GO:0005096];-	-	negative regulation of Ras protein signal transduction [GO:0046580];regulation of GTPase activity [GO:0043087];signal transduction [GO:0007165];-;GTPase activator activity [GO:0005096];-;-
Q03265	ATP synthase subunit alpha, mitochondrial	11946	Atp5f1a	mitochondrial ATP synthesis coupled proton transport [GO:0042776];ATP metabolic process [GO:0046034];ATP biosynthetic process [GO:0006754];negative regulation of endothelial cell proliferation [GO:0001937];-;positive regulation of blood vessel endothelial cell migration [GO:0043536];lipid metabolic process [GO:0006629];ATP synthesis coupled proton transport [GO:0015986]	ADP binding [GO:0043531];MHC class I protein binding [GO:0042288];-;ATP binding [GO:0005524];proton-transporting ATP synthase activity, rotational mechanism [GO:0046933];angiostatin binding [GO:0043532];protease binding [GO:0002020]	mitochondrial proton-transporting ATP synthase complex, catalytic sector F(1) [GO:0000275];plasma membrane [GO:0005886];COP9 signalosome [GO:0008180];mitochondrial proton-transporting ATP synthase complex [GO:0005753];proton-transporting ATP synthase complex, catalytic core F(1) [GO:0045261];nucleus [GO:0005634];mitochondrial inner membrane [GO:0005743];mitochondrial proton-transporting ATP synth…	mitochondrial ATP synthesis coupled proton transport [GO:0042776];ATP metabolic process [GO:0046034];ATP biosynthetic process [GO:0006754];negative regulation of endothelial cell proliferation [GO:0001937];-;positive regulation of blood vessel endothelial cell migration [GO:0043536];lipid metabolic process [GO:0006629];ATP synthesis coupled proton transport [GO:0015986];ADP binding [GO:0043531];M…
A0A5H1ZRK8	Immunoglobulin kappa constant		Igkc	-	-	-	-
A0A668KL65	Sorbin and SH3 domain-containing protein 1		Sorbs1	-	-	-	-
Q61553	Fascin	14086	Fscn1	cell-cell junction assembly [GO:0007043];establishment or maintenance of cell polarity [GO:0007163];establishment of apical/basal cell polarity [GO:0035089];actin filament bundle assembly [GO:0051017];parallel actin filament bundle assembly [GO:0030046];positive regulation of extracellular matrix disassembly [GO:0090091];actin cytoskeleton organization [GO:0030036];regulation of microvillus assem…	actin filament binding [GO:0051015];protein-macromolecule adaptor activity [GO:0030674];drug binding [GO:0008144];-;actin binding [GO:0003779]	lamellipodium [GO:0030027];cytoskeleton [GO:0005856];microvillus [GO:0005902];actin cytoskeleton [GO:0015629];microspike [GO:0044393];myelin sheath [GO:0043209];cell-cell junction [GO:0005911];filopodium [GO:0030175];-;cell cortex [GO:0005938];plasma membrane [GO:0005886];podosome [GO:0002102];growth cone [GO:0030426];cell projection membrane [GO:0031253];cytoplasm [GO:0005737];cytosol [GO:000582…	cell-cell junction assembly [GO:0007043];establishment or maintenance of cell polarity [GO:0007163];establishment of apical/basal cell polarity [GO:0035089];actin filament bundle assembly [GO:0051017];parallel actin filament bundle assembly [GO:0030046];positive regulation of extracellular matrix disassembly [GO:0090091];actin cytoskeleton organization [GO:0030036];regulation of microvillus assem…
P62814	V-type proton ATPase subunit B, brain isoform	11966	Atp6v1b2	proton transmembrane transport [GO:1902600];ATP metabolic process [GO:0046034];-	hydrolase activity [GO:0016787];-;ATP binding [GO:0005524]	cytoplasm [GO:0005737];vacuolar proton-transporting V-type ATPase, V1 domain [GO:0000221];plasma membrane [GO:0005886];integral component of membrane [GO:0016021];cytosol [GO:0005829];microvillus [GO:0005902];melanosome [GO:0042470];ruffle [GO:0001726];-;intracellular membrane-bounded organelle [GO:0043231];apical plasma membrane [GO:0016324];myelin sheath [GO:0043209]	proton transmembrane transport [GO:1902600];ATP metabolic process [GO:0046034];-;hydrolase activity [GO:0016787];-;ATP binding [GO:0005524];cytoplasm [GO:0005737];vacuolar proton-transporting V-type ATPase, V1 domain [GO:0000221];plasma membrane [GO:0005886];integral component of membrane [GO:0016021];cytosol [GO:0005829];microvillus [GO:0005902];melanosome [GO:0042470];ruffle [GO:0001726];-;intr…
O88569	Heterogeneous nuclear ribonucleoproteins A2/B1	53379	Hnrnpa2b1	telomere capping [GO:0016233];negative regulation of transcription by RNA polymerase II [GO:0000122];positive regulation of telomere maintenance via telomere lengthening [GO:1904358];negative regulation of mRNA splicing, via spliceosome [GO:0048025];RNA transport [GO:0050658];mRNA splicing, via spliceosome [GO:0000398];-;G-quadruplex DNA unwinding [GO:0044806];positive regulation of telomerase RN…	G-rich strand telomeric DNA binding [GO:0098505];regulatory region RNA binding [GO:0001069];pre-mRNA intronic binding [GO:0097157];DNA polymerase binding [GO:0070182];single-stranded telomeric DNA binding [GO:0043047];mRNA CDS binding [GO:1990715];-;miRNA binding [GO:0035198];identical protein binding [GO:0042802];N6-methyladenosine-containing RNA binding [GO:1990247];RNA binding [GO:0003723];mRN…	catalytic step 2 spliceosome [GO:0071013];cytoplasm [GO:0005737];chromosome, telomeric region [GO:0000781];ribonucleoprotein complex [GO:1990904];spliceosomal complex [GO:0005681];neuron projection [GO:0043005];extracellular exosome [GO:0070062];neuronal cell body [GO:0043025];nuclear matrix [GO:0016363];nucleus [GO:0005634];postsynaptic cytosol [GO:0099524];glutamatergic synapse [GO:0098978];nuc…	telomere capping [GO:0016233];negative regulation of transcription by RNA polymerase II [GO:0000122];positive regulation of telomere maintenance via telomere lengthening [GO:1904358];negative regulation of mRNA splicing, via spliceosome [GO:0048025];RNA transport [GO:0050658];mRNA splicing, via spliceosome [GO:0000398];-;G-quadruplex DNA unwinding [GO:0044806];positive regulation of telomerase RN…
Q9CWS5	GLOBIN domain-containing protein			-	oxygen carrier activity [GO:0005344];iron ion binding [GO:0005506];oxygen binding [GO:0019825];-;heme binding [GO:0020037]	hemoglobin complex [GO:0005833];-	-;oxygen carrier activity [GO:0005344];iron ion binding [GO:0005506];oxygen binding [GO:0019825];-;heme binding [GO:0020037];hemoglobin complex [GO:0005833];-
B7ZNJ3	Caskin1 protein		Caskin1	-	-	cytoplasm [GO:0005737]	-;-;cytoplasm [GO:0005737]
P46460	Vesicle-fusing ATPase	18195	Nsf	protein transport [GO:0015031];positive regulation of receptor recycling [GO:0001921];regulation of exocytosis [GO:0017157];vesicle-mediated transport [GO:0016192];Golgi vesicle docking [GO:0048211];intra-Golgi vesicle-mediated transport [GO:0006891];-;positive regulation of protein catabolic process [GO:0045732];Golgi to plasma membrane protein transport [GO:0043001];potassium ion transport [GO:…	PDZ domain binding [GO:0030165];protein kinase binding [GO:0019901];D1 dopamine receptor binding [GO:0031748];protein-containing complex binding [GO:0044877];small GTPase binding [GO:0031267];SNARE binding [GO:0000149];metal ion binding [GO:0046872];protein C-terminus binding [GO:0008022];syntaxin binding [GO:0019905];-;ATP binding [GO:0005524];protein disaggregase activity [GO:0140545];ionotropi…	Golgi apparatus [GO:0005794];plasma membrane [GO:0005886];cytosol [GO:0005829];Golgi stack [GO:0005795];postsynaptic density [GO:0014069];-;myelin sheath [GO:0043209];dendritic shaft [GO:0043198]	protein transport [GO:0015031];positive regulation of receptor recycling [GO:0001921];regulation of exocytosis [GO:0017157];vesicle-mediated transport [GO:0016192];Golgi vesicle docking [GO:0048211];intra-Golgi vesicle-mediated transport [GO:0006891];-;positive regulation of protein catabolic process [GO:0045732];Golgi to plasma membrane protein transport [GO:0043001];potassium ion transport [GO:…
Q8C7C3	Uncharacterized protein	59069	Tpm3	-	-;actin binding [GO:0003779]	cytoskeleton [GO:0005856];-	-;-;actin binding [GO:0003779];cytoskeleton [GO:0005856];-
P01864	Ig gamma-2A chain C region secreted form			-	-	extracellular region [GO:0005576]	-;-;extracellular region [GO:0005576]
A0A0A6YW88	CaM kinase-like vesicle-associated protein		Camkv	-	protein kinase activity [GO:0004672];ATP binding [GO:0005524]	-	-;protein kinase activity [GO:0004672];ATP binding [GO:0005524];-
A2AS45	Plakophilin-4		Pkp4	cell-cell adhesion [GO:0098609];positive regulation of GTPase activity [GO:0043547];-;positive regulation of cytokinesis [GO:0032467]	-	cell junction [GO:0030054];-	cell-cell adhesion [GO:0098609];positive regulation of GTPase activity [GO:0043547];-;positive regulation of cytokinesis [GO:0032467];-;cell junction [GO:0030054];-
Q3THE2	Myosin regulatory light chain 12B	67938	Myl12b	regulation of cell shape [GO:0008360];-	calcium ion binding [GO:0005509];-;myosin heavy chain binding [GO:0032036]	cell cortex region [GO:0099738];Z disc [GO:0030018];apical part of cell [GO:0045177];brush border [GO:0005903];stress fiber [GO:0001725];-;myosin II complex [GO:0016460];protein-containing complex [GO:0032991]	regulation of cell shape [GO:0008360];-;calcium ion binding [GO:0005509];-;myosin heavy chain binding [GO:0032036];cell cortex region [GO:0099738];Z disc [GO:0030018];apical part of cell [GO:0045177];brush border [GO:0005903];stress fiber [GO:0001725];-;myosin II complex [GO:0016460];protein-containing complex [GO:0032991]
P14873	Microtubule-associated protein 1B	17755	Map1b	cellular response to growth factor stimulus [GO:0071363];response to inorganic substance [GO:0010035];regulation of microtubule depolymerization [GO:0031114];response to vitamin A [GO:0033189];positive regulation of axon extension [GO:0045773];mitochondrion transport along microtubule [GO:0047497];axon extension [GO:0048675];negative regulation of intracellular transport [GO:0032387];response to …	phospholipid binding [GO:0005543];-;microtubule binding [GO:0008017];cytoskeletal regulatory protein binding [GO:0005519];protein-containing complex binding [GO:0044877];actin binding [GO:0003779]	cytoskeleton [GO:0005856];axon [GO:0030424];synapse [GO:0045202];perinuclear region of cytoplasm [GO:0048471];neuronal cell body [GO:0043025];apical dendrite [GO:0097440];varicosity [GO:0043196];somatodendritic compartment [GO:0036477];dendritic spine [GO:0043197];microtubule associated complex [GO:0005875];-;photoreceptor outer segment [GO:0001750];plasma membrane [GO:0005886];hippocampal mossy …	cellular response to growth factor stimulus [GO:0071363];response to inorganic substance [GO:0010035];regulation of microtubule depolymerization [GO:0031114];response to vitamin A [GO:0033189];positive regulation of axon extension [GO:0045773];mitochondrion transport along microtubule [GO:0047497];axon extension [GO:0048675];negative regulation of intracellular transport [GO:0032387];response to …
S4R1M4	Ankyrin-2		Ank2	signal transduction [GO:0007165]	-	-	signal transduction [GO:0007165];-;-
Q8C2E1	Uncharacterized protein		Ppp2r1a	protein-containing complex assembly [GO:0065003];-	protein phosphatase regulator activity [GO:0019888];-	-	protein-containing complex assembly [GO:0065003];-;protein phosphatase regulator activity [GO:0019888];-;-
D3Z6I8	Tropomyosin alpha-3 chain	59069	Tpm3	-	-;actin binding [GO:0003779]	cytoskeleton [GO:0005856];-	-;-;actin binding [GO:0003779];cytoskeleton [GO:0005856];-
P46735	Unconventional myosin-Ib	17912	Myo1b	actin filament bundle assembly [GO:0051017];actin filament organization [GO:0007015];vesicle transport along actin filament [GO:0030050];transferrin transport [GO:0033572];-;post-Golgi vesicle-mediated transport [GO:0006892];actin filament-based movement [GO:0030048]	actin filament binding [GO:0051015];microfilament motor activity [GO:0000146];motor activity [GO:0003774];calmodulin binding [GO:0005516];phosphatidylinositol-3,4,5-trisphosphate binding [GO:0005547];-;ATP binding [GO:0005524];phosphatidylinositol-4,5-bisphosphate binding [GO:0005546];actin binding [GO:0003779]	cytoplasm [GO:0005737];apical part of cell [GO:0045177];cell periphery [GO:0071944];plasma membrane [GO:0005886];brush border [GO:0005903];filopodium [GO:0030175];endosome membrane [GO:0010008];microvillus [GO:0005902];vesicle [GO:0031982];actin cytoskeleton [GO:0015629];-;myosin complex [GO:0016459];perinuclear region of cytoplasm [GO:0048471];actin filament [GO:0005884];early endosome [GO:00057…	actin filament bundle assembly [GO:0051017];actin filament organization [GO:0007015];vesicle transport along actin filament [GO:0030050];transferrin transport [GO:0033572];-;post-Golgi vesicle-mediated transport [GO:0006892];actin filament-based movement [GO:0030048];actin filament binding [GO:0051015];microfilament motor activity [GO:0000146];motor activity [GO:0003774];calmodulin binding [GO:00…
Q6NXX6	V-type proton ATPase subunit a		Atp6v0a1	-	proton transmembrane transporter activity [GO:0015078];-	integral component of membrane [GO:0016021];vacuolar proton-transporting V-type ATPase, V0 domain [GO:0000220];-	-;proton transmembrane transporter activity [GO:0015078];-;integral component of membrane [GO:0016021];vacuolar proton-transporting V-type ATPase, V0 domain [GO:0000220];-
P10126	Elongation factor 1-alpha 1	13627	Eef1a1	translation [GO:0006412];regulation of D-erythro-sphingosine kinase activity [GO:1900022];negative regulation of reactive oxygen species biosynthetic process [GO:1903427];positive regulation of neuron projection development [GO:0010976];translational elongation [GO:0006414];-;cellular response to epidermal growth factor stimulus [GO:0071364];positive regulation of cell death [GO:0010942]	protein kinase binding [GO:0019901];tRNA binding [GO:0000049];calmodulin binding [GO:0005516];GTP binding [GO:0005525];GTPase activity [GO:0003924];-;identical protein binding [GO:0042802];mRNA binding [GO:0003729];translation elongation factor activity [GO:0003746];kinase binding [GO:0019900]	cytoplasm [GO:0005737];cortical actin cytoskeleton [GO:0030864];plasma membrane [GO:0005886];cytosol [GO:0005829];nucleus [GO:0005634];nucleolus [GO:0005730];-;ruffle membrane [GO:0032587];myelin sheath [GO:0043209]	translation [GO:0006412];regulation of D-erythro-sphingosine kinase activity [GO:1900022];negative regulation of reactive oxygen species biosynthetic process [GO:1903427];positive regulation of neuron projection development [GO:0010976];translational elongation [GO:0006414];-;cellular response to epidermal growth factor stimulus [GO:0071364];positive regulation of cell death [GO:0010942];protein …
E9QB01	Neural cell adhesion molecule 1	17967	Ncam1	cell adhesion [GO:0007155];-	-	integral component of membrane [GO:0016021];-	cell adhesion [GO:0007155];-;-;integral component of membrane [GO:0016021];-
P68254	14-3-3 protein theta	22630	Ywhaq	signal transduction [GO:0007165];protein targeting [GO:0006605];-;small GTPase mediated signal transduction [GO:0007264];negative regulation of transcription, DNA-templated [GO:0045892];negative regulation of ion transmembrane transport [GO:0034766]	protein N-terminus binding [GO:0047485];protein domain specific binding [GO:0019904];transmembrane transporter binding [GO:0044325];protein C-terminus binding [GO:0008022];-;identical protein binding [GO:0042802];14-3-3 protein binding [GO:0071889]	cytoplasm [GO:0005737];synapse [GO:0045202];cytosol [GO:0005829];-;protein-containing complex [GO:0032991]	signal transduction [GO:0007165];protein targeting [GO:0006605];-;small GTPase mediated signal transduction [GO:0007264];negative regulation of transcription, DNA-templated [GO:0045892];negative regulation of ion transmembrane transport [GO:0034766];protein N-terminus binding [GO:0047485];protein domain specific binding [GO:0019904];transmembrane transporter binding [GO:0044325];protein C-terminu…
A0A0A6YY91	Neural cell adhesion molecule 1		Ncam1	cell adhesion [GO:0007155];-	-	integral component of membrane [GO:0016021];-;cytosol [GO:0005829];external side of plasma membrane [GO:0009897]	cell adhesion [GO:0007155];-;-;integral component of membrane [GO:0016021];-;cytosol [GO:0005829];external side of plasma membrane [GO:0009897]
Q64332	Synapsin-2	20965	Syn2	synaptic vesicle clustering [GO:0097091];synaptic vesicle cycle [GO:0099504];calcium-ion regulated exocytosis [GO:0017156];-;neurotransmitter secretion [GO:0007269]	identical protein binding [GO:0042802];calcium-dependent protein binding [GO:0048306];-;ATP binding [GO:0005524]	plasma membrane [GO:0005886];SNARE complex [GO:0031201];synapse [GO:0045202];synaptic vesicle [GO:0008021];extrinsic component of synaptic vesicle membrane [GO:0098850];glutamatergic synapse [GO:0098978];postsynaptic density [GO:0014069];Schaffer collateral - CA1 synapse [GO:0098685];-;synaptic vesicle membrane [GO:0030672];myelin sheath [GO:0043209]	synaptic vesicle clustering [GO:0097091];synaptic vesicle cycle [GO:0099504];calcium-ion regulated exocytosis [GO:0017156];-;neurotransmitter secretion [GO:0007269];identical protein binding [GO:0042802];calcium-dependent protein binding [GO:0048306];-;ATP binding [GO:0005524];plasma membrane [GO:0005886];SNARE complex [GO:0031201];synapse [GO:0045202];synaptic vesicle [GO:0008021];extrinsic comp…
Q9CQ19	Myosin regulatory light polypeptide 9	98932	Myl9	-	calcium ion binding [GO:0005509];-;myosin heavy chain binding [GO:0032036]	Z disc [GO:0030018];cell cortex [GO:0005938];stress fiber [GO:0001725];-;myosin II complex [GO:0016460]	-;calcium ion binding [GO:0005509];-;myosin heavy chain binding [GO:0032036];Z disc [GO:0030018];cell cortex [GO:0005938];stress fiber [GO:0001725];-;myosin II complex [GO:0016460]
A2AHG0	Leucine zipper putative tumor suppressor 3	241638	Lzts3	regulation of dendritic spine morphogenesis [GO:0061001];-;protein homooligomerization [GO:0051260]	PDZ domain binding [GO:0030165];protein self-association [GO:0043621];-	cytoplasm [GO:0005737];cytoskeleton [GO:0005856];synapse [GO:0045202];dendritic spine [GO:0043197];postsynaptic density [GO:0014069];-	regulation of dendritic spine morphogenesis [GO:0061001];-;protein homooligomerization [GO:0051260];PDZ domain binding [GO:0030165];protein self-association [GO:0043621];-;cytoplasm [GO:0005737];cytoskeleton [GO:0005856];synapse [GO:0045202];dendritic spine [GO:0043197];postsynaptic density [GO:0014069];-
Q5RKN9	F-actin-capping protein subunit alpha	12340	Capza1	barbed-end actin filament capping [GO:0051016];-	-;actin binding [GO:0003779]	F-actin capping protein complex [GO:0008290];-	barbed-end actin filament capping [GO:0051016];-;-;actin binding [GO:0003779];F-actin capping protein complex [GO:0008290];-
P61161	Actin-related protein 2	66713	Actr2	spindle localization [GO:0051653];response to ethanol [GO:0045471];cellular response to interferon-gamma [GO:0071346];cilium assembly [GO:0060271];meiotic cytokinesis [GO:0033206];cellular response to trichostatin A [GO:0035984];associative learning [GO:0008306];meiotic cell cycle [GO:0051321];-;positive regulation of lamellipodium assembly [GO:0010592];establishment or maintenance of cell polari…	structural constituent of cytoskeleton [GO:0005200];actin filament binding [GO:0051015];-;ATP binding [GO:0005524];cytoskeletal protein binding [GO:0008092]	lamellipodium [GO:0030027];cytoplasm [GO:0005737];postsynapse [GO:0098794];cell cortex [GO:0005938];actin cap [GO:0030478];cytosol [GO:0005829];nucleus [GO:0005634];postsynaptic density [GO:0014069];-;Arp2/3 protein complex [GO:0005885];podosome core [GO:0061825];site of double-strand break [GO:0035861]	spindle localization [GO:0051653];response to ethanol [GO:0045471];cellular response to interferon-gamma [GO:0071346];cilium assembly [GO:0060271];meiotic cytokinesis [GO:0033206];cellular response to trichostatin A [GO:0035984];associative learning [GO:0008306];meiotic cell cycle [GO:0051321];-;positive regulation of lamellipodium assembly [GO:0010592];establishment or maintenance of cell polari…
B9EHJ3	Tight junction protein ZO-1	21872	Tjp1	-	-	bicellular tight junction [GO:0005923];plasma membrane [GO:0005886]	-;-;bicellular tight junction [GO:0005923];plasma membrane [GO:0005886]
P61982	14-3-3 protein gamma	22628	Ywhag	regulation of neuron differentiation [GO:0045664];regulation of synaptic plasticity [GO:0048167];protein targeting [GO:0006605];-;cellular response to insulin stimulus [GO:0032869]	protein domain specific binding [GO:0019904];insulin-like growth factor receptor binding [GO:0005159];protein kinase C binding [GO:0005080];-;identical protein binding [GO:0042802];receptor tyrosine kinase binding [GO:0030971];actin binding [GO:0003779]	synapse [GO:0045202];cytosol [GO:0005829];vesicle [GO:0031982];presynapse [GO:0098793];-;myelin sheath [GO:0043209]	regulation of neuron differentiation [GO:0045664];regulation of synaptic plasticity [GO:0048167];protein targeting [GO:0006605];-;cellular response to insulin stimulus [GO:0032869];protein domain specific binding [GO:0019904];insulin-like growth factor receptor binding [GO:0005159];protein kinase C binding [GO:0005080];-;identical protein binding [GO:0042802];receptor tyrosine kinase binding [GO:…
P97379	Ras GTPase-activating protein-binding protein 2	23881	G3bp2	small GTPase mediated signal transduction [GO:0007264];positive regulation of stress granule assembly [GO:0062029];stress granule assembly [GO:0034063];mRNA transport [GO:0051028];innate immune response [GO:0045087];-;protein homooligomerization [GO:0051260]	mRNA binding [GO:0003729];-	ribonucleoprotein complex [GO:1990904];-;cytosol [GO:0005829];cytoplasmic stress granule [GO:0010494]	small GTPase mediated signal transduction [GO:0007264];positive regulation of stress granule assembly [GO:0062029];stress granule assembly [GO:0034063];mRNA transport [GO:0051028];innate immune response [GO:0045087];-;protein homooligomerization [GO:0051260];mRNA binding [GO:0003729];-;ribonucleoprotein complex [GO:1990904];-;cytosol [GO:0005829];cytoplasmic stress granule [GO:0010494]
Q3TMM5	Uncharacterized protein		Nono	rhythmic process [GO:0048511];-	-;RNA binding [GO:0003723]	nuclear speck [GO:0016607];-	rhythmic process [GO:0048511];-;-;RNA binding [GO:0003723];nuclear speck [GO:0016607];-
Q8C1W9	Uncharacterized protein		Nap1l4	nucleosome assembly [GO:0006334];-	-	-;nucleus [GO:0005634]	nucleosome assembly [GO:0006334];-;-;-;nucleus [GO:0005634]
A2AUK5	Band 4.1-like protein 1	13821	Epb41l1	-;cortical actin cytoskeleton organization [GO:0030866]	structural molecule activity [GO:0005198];-;actin binding [GO:0003779]	cytoskeleton [GO:0005856];-	-;cortical actin cytoskeleton organization [GO:0030866];structural molecule activity [GO:0005198];-;actin binding [GO:0003779];cytoskeleton [GO:0005856];-
P63038	60 kDa heat shock protein, mitochondrial	15510	Hspd1	T cell activation [GO:0042110];response to cocaine [GO:0042220];positive regulation of apoptotic process [GO:0043065];mitochondrial unfolded protein response [GO:0034514];positive regulation of interleukin-6 production [GO:0032755];protein refolding [GO:0042026];protein folding [GO:0006457];positive regulation of T cell activation [GO:0050870];positive regulation of T cell mediated immune respons…	modification-dependent protein binding [GO:0140030];ubiquitin protein ligase binding [GO:0031625];double-stranded RNA binding [GO:0003725];lipopolysaccharide binding [GO:0001530];apolipoprotein binding [GO:0034185];high-density lipoprotein particle binding [GO:0008035];chaperone binding [GO:0051087];-;ATP binding [GO:0005524];enzyme binding [GO:0019899];isomerase activity [GO:0016853];p53 binding…	coated vesicle [GO:0030135];secretory granule [GO:0030141];zymogen granule [GO:0042588];sperm midpiece [GO:0097225];membrane raft [GO:0045121];intracellular membrane-bounded organelle [GO:0043231];Golgi cisterna [GO:0031985];clathrin-coated pit [GO:0005905];myelin sheath [GO:0043209];mitochondrion [GO:0005739];membrane [GO:0016020];lipopolysaccharide receptor complex [GO:0046696];-;cell surface […	T cell activation [GO:0042110];response to cocaine [GO:0042220];positive regulation of apoptotic process [GO:0043065];mitochondrial unfolded protein response [GO:0034514];positive regulation of interleukin-6 production [GO:0032755];protein refolding [GO:0042026];protein folding [GO:0006457];positive regulation of T cell activation [GO:0050870];positive regulation of T cell mediated immune respons…
Q3UZQ3	Elongation factor 1-alpha		Eef1a1	-	GTPase activity [GO:0003924];translation elongation factor activity [GO:0003746];GTP binding [GO:0005525]	-	-;GTPase activity [GO:0003924];translation elongation factor activity [GO:0003746];GTP binding [GO:0005525];-
Q80YA9	Connector enhancer of kinase suppressor of ras 2	245684	Cnksr2	regulation of signal transduction [GO:0009966];postsynapse organization [GO:0099173];intracellular signal transduction [GO:0035556];-	protein kinase binding [GO:0019901];-;identical protein binding [GO:0042802]	cytoplasm [GO:0005737];plasma membrane [GO:0005886];neuron projection [GO:0043005];neuronal cell body [GO:0043025];extrinsic component of postsynaptic density membrane [GO:0099147];glutamatergic synapse [GO:0098978];postsynaptic density [GO:0014069];postsynaptic membrane [GO:0045211];-	regulation of signal transduction [GO:0009966];postsynapse organization [GO:0099173];intracellular signal transduction [GO:0035556];-;protein kinase binding [GO:0019901];-;identical protein binding [GO:0042802];cytoplasm [GO:0005737];plasma membrane [GO:0005886];neuron projection [GO:0043005];neuronal cell body [GO:0043025];extrinsic component of postsynaptic density membrane [GO:0099147];glutama…
P18872	Guanine nucleotide-binding protein G(o) subunit alpha	14681	Gnao1	forebrain development [GO:0030900];aging [GO:0007568];response to organonitrogen compound [GO:0010243];response to cytokine [GO:0034097];response to hydrogen peroxide [GO:0042542];locomotory behavior [GO:0007626];negative regulation of calcium ion transport [GO:0051926];neuron projection development [GO:0031175];odontogenesis of dentin-containing tooth [GO:0042475];response to morphine [GO:004327…	GTPase activating protein binding [GO:0032794];G-protein beta/gamma-subunit complex binding [GO:0031683];G protein-coupled serotonin receptor binding [GO:0031821];G protein-coupled receptor binding [GO:0001664];metal ion binding [GO:0046872];corticotropin-releasing hormone receptor 1 binding [GO:0051430];GTPase activity [GO:0003924];-;mu-type opioid receptor binding [GO:0031852];GTP binding [GO:0…	heterotrimeric G-protein complex [GO:0005834];plasma membrane [GO:0005886];neuron projection [GO:0043005];cell body [GO:0044297];dendrite [GO:0030425];-;membrane [GO:0016020];myelin sheath [GO:0043209]	forebrain development [GO:0030900];aging [GO:0007568];response to organonitrogen compound [GO:0010243];response to cytokine [GO:0034097];response to hydrogen peroxide [GO:0042542];locomotory behavior [GO:0007626];negative regulation of calcium ion transport [GO:0051926];neuron projection development [GO:0031175];odontogenesis of dentin-containing tooth [GO:0042475];response to morphine [GO:004327…
O08599	Syntaxin-binding protein 1	20910	Stxbp1	vesicle docking involved in exocytosis [GO:0006904];cellular response to interferon-gamma [GO:0071346];platelet aggregation [GO:0070527];platelet degranulation [GO:0002576];positive regulation of calcium ion-dependent exocytosis [GO:0045956];vesicle-mediated transport [GO:0016192];regulation of synaptic vesicle priming [GO:0010807];positive regulation of glutamate secretion, neurotransmission [GO…	protein kinase binding [GO:0019901];protein N-terminus binding [GO:0047485];protein domain specific binding [GO:0019904];phospholipase binding [GO:0043274];SNARE binding [GO:0000149];syntaxin binding [GO:0019905];-;identical protein binding [GO:0042802];syntaxin-1 binding [GO:0017075]	cytoskeleton [GO:0005856];postsynapse [GO:0098794];axon [GO:0030424];phagocytic vesicle [GO:0045335];secretory granule [GO:0030141];nucleus [GO:0005634];nucleoplasm [GO:0005654];perinuclear region of cytoplasm [GO:0048471];platelet alpha granule [GO:0031091];myelin sheath [GO:0043209];mitochondrion [GO:0005739];-;plasma membrane [GO:0005886];presynaptic active zone membrane [GO:0048787];protein-c…	vesicle docking involved in exocytosis [GO:0006904];cellular response to interferon-gamma [GO:0071346];platelet aggregation [GO:0070527];platelet degranulation [GO:0002576];positive regulation of calcium ion-dependent exocytosis [GO:0045956];vesicle-mediated transport [GO:0016192];regulation of synaptic vesicle priming [GO:0010807];positive regulation of glutamate secretion, neurotransmission [GO…
F7CPX0	Endophilin-3-interacting protein		Sgip1	clathrin-dependent endocytosis [GO:0072583];-	-	clathrin-coated pit [GO:0005905];-	clathrin-dependent endocytosis [GO:0072583];-;-;clathrin-coated pit [GO:0005905];-
Q9QYB5	Gamma-adducin	27360	Add3	response to drug [GO:0042493];barbed-end actin filament capping [GO:0051016];positive regulation of vasoconstriction [GO:0045907];-	structural constituent of cytoskeleton [GO:0005200];actin filament binding [GO:0051015];protein kinase C binding [GO:0005080];calmodulin binding [GO:0005516];-	cytoplasm [GO:0005737];condensed nuclear chromosome [GO:0000794];cytoskeleton [GO:0005856];cell cortex [GO:0005938];plasma membrane [GO:0005886];brush border [GO:0005903];postsynaptic density [GO:0014069];-;membrane [GO:0016020];cell-cell junction [GO:0005911]	response to drug [GO:0042493];barbed-end actin filament capping [GO:0051016];positive regulation of vasoconstriction [GO:0045907];-;structural constituent of cytoskeleton [GO:0005200];actin filament binding [GO:0051015];protein kinase C binding [GO:0005080];calmodulin binding [GO:0005516];-;cytoplasm [GO:0005737];condensed nuclear chromosome [GO:0000794];cytoskeleton [GO:0005856];cell cortex [GO:…
Q3UNK1	Aldolase_II domain-containing protein	27360	Add3	-	-	cytoskeleton [GO:0005856];plasma membrane [GO:0005886]	-;-;cytoskeleton [GO:0005856];plasma membrane [GO:0005886]
Q8C2Q7	Heterogeneous nuclear ribonucleoprotein H	59013	Hnrnph1	regulation of RNA splicing [GO:0043484];-	RNA binding [GO:0003723];-;identical protein binding [GO:0042802]	catalytic step 2 spliceosome [GO:0071013];nucleoplasm [GO:0005654];cytosol [GO:0005829];-	regulation of RNA splicing [GO:0043484];-;RNA binding [GO:0003723];-;identical protein binding [GO:0042802];catalytic step 2 spliceosome [GO:0071013];nucleoplasm [GO:0005654];cytosol [GO:0005829];-
Q922U2	Keratin, type II cytoskeletal 5	110308	Krt5	-	scaffold protein binding [GO:0097110];-	keratin filament [GO:0045095];cytoplasm [GO:0005737];plasma membrane [GO:0005886];-;intermediate filament [GO:0005882]	-;scaffold protein binding [GO:0097110];-;keratin filament [GO:0045095];cytoplasm [GO:0005737];plasma membrane [GO:0005886];-;intermediate filament [GO:0005882]
A0A286YCW8	Calcium/calmodulin-dependent protein kinase type II subunit gamma		Camk2g	-	calmodulin-dependent protein kinase activity [GO:0004683];calmodulin binding [GO:0005516];ATP binding [GO:0005524]	-	-;calmodulin-dependent protein kinase activity [GO:0004683];calmodulin binding [GO:0005516];ATP binding [GO:0005524];-
A0A0G2JFF1	Serine/threonine-protein phosphatase		Ppp1cc	rhythmic process [GO:0048511];glycogen metabolic process [GO:0005977];cell division [GO:0051301];-	protein serine phosphatase activity [GO:0106306];protein threonine phosphatase activity [GO:0106307];-	cytoskeleton [GO:0005856];protein phosphatase type 1 complex [GO:0000164];midbody [GO:0030496];nucleolus [GO:0005730];nucleoplasm [GO:0005654];-;cleavage furrow [GO:0032154]	rhythmic process [GO:0048511];glycogen metabolic process [GO:0005977];cell division [GO:0051301];-;protein serine phosphatase activity [GO:0106306];protein threonine phosphatase activity [GO:0106307];-;cytoskeleton [GO:0005856];protein phosphatase type 1 complex [GO:0000164];midbody [GO:0030496];nucleolus [GO:0005730];nucleoplasm [GO:0005654];-;cleavage furrow [GO:0032154]
Q9R111	Guanine deaminase	14544	Gda	deoxyguanosine catabolic process [GO:0006161];guanine catabolic process [GO:0006147];GMP catabolic process [GO:0046038];dGMP catabolic process [GO:0046055];guanine metabolic process [GO:0046098];-;positive regulation of microtubule polymerization [GO:0031116];allantoin metabolic process [GO:0000255]	deaminase activity [GO:0019239];zinc ion binding [GO:0008270];-;guanine deaminase activity [GO:0008892]	-;cytosol [GO:0005829]	deoxyguanosine catabolic process [GO:0006161];guanine catabolic process [GO:0006147];GMP catabolic process [GO:0046038];dGMP catabolic process [GO:0046055];guanine metabolic process [GO:0046098];-;positive regulation of microtubule polymerization [GO:0031116];allantoin metabolic process [GO:0000255];deaminase activity [GO:0019239];zinc ion binding [GO:0008270];-;guanine deaminase activity [GO:000…
P56480	ATP synthase subunit beta, mitochondrial	11947	Atp5f1b	mitochondrial ATP synthesis coupled proton transport [GO:0042776];proton transmembrane transport [GO:1902600];ATP metabolic process [GO:0046034];cellular response to interleukin-7 [GO:0098761];receptor-mediated endocytosis [GO:0006898];ATP biosynthetic process [GO:0006754];angiogenesis [GO:0001525];regulation of intracellular pH [GO:0051453];-;negative regulation of cell adhesion involved in subs…	proton-transporting ATPase activity, rotational mechanism [GO:0046961];angiostatin binding [GO:0043532];ADP binding [GO:0043531];MHC class I protein binding [GO:0042288];-;ATP binding [GO:0005524];proton-transporting ATP synthase activity, rotational mechanism [GO:0046933];calcium ion binding [GO:0005509];lipoprotein particle receptor activity [GO:0030228]	mitochondrial proton-transporting ATP synthase complex, catalytic sector F(1) [GO:0000275];plasma membrane [GO:0005886];mitochondrial proton-transporting ATP synthase complex [GO:0005753];proton-transporting ATP synthase complex, catalytic core F(1) [GO:0045261];myelin sheath [GO:0043209];mitochondrial inner membrane [GO:0005743];proton-transporting ATP synthase complex [GO:0045259];-;cell surfac…	mitochondrial ATP synthesis coupled proton transport [GO:0042776];proton transmembrane transport [GO:1902600];ATP metabolic process [GO:0046034];cellular response to interleukin-7 [GO:0098761];receptor-mediated endocytosis [GO:0006898];ATP biosynthetic process [GO:0006754];angiogenesis [GO:0001525];regulation of intracellular pH [GO:0051453];-;negative regulation of cell adhesion involved in subs…
A2ARP8	Microtubule-associated protein 1A	17754	Map1a	microtubule cytoskeleton organization [GO:0000226];-	microtubule binding [GO:0008017];-	microtubule [GO:0005874];-	microtubule cytoskeleton organization [GO:0000226];-;microtubule binding [GO:0008017];-;microtubule [GO:0005874];-
Q3TJZ6	Protein FAM98A	72722	Fam98a	positive regulation of cell population proliferation [GO:0008284];positive regulation of ruffle assembly [GO:1900029];protein methylation [GO:0006479];-;lysosome localization [GO:0032418];positive regulation of gene expression [GO:0010628]	-;protein methyltransferase activity [GO:0008276]	-;tRNA-splicing ligase complex [GO:0072669]	positive regulation of cell population proliferation [GO:0008284];positive regulation of ruffle assembly [GO:1900029];protein methylation [GO:0006479];-;lysosome localization [GO:0032418];positive regulation of gene expression [GO:0010628];-;protein methyltransferase activity [GO:0008276];-;tRNA-splicing ligase complex [GO:0072669]
Q5U222	DEAD box protein 5		Ddx5	rhythmic process [GO:0048511];-	RNA helicase activity [GO:0003724];-;ATP binding [GO:0005524];nucleic acid binding [GO:0003676];ATP hydrolysis activity [GO:0140603]	cytoplasm [GO:0005737];spliceosomal complex [GO:0005681];-	rhythmic process [GO:0048511];-;RNA helicase activity [GO:0003724];-;ATP binding [GO:0005524];nucleic acid binding [GO:0003676];ATP hydrolysis activity [GO:0140603];cytoplasm [GO:0005737];spliceosomal complex [GO:0005681];-
A2AQ25	Sickle tail protein	208618	Skt	-;embryonic skeletal system development [GO:0048706]	-;enzyme regulator activity [GO:0030234]	cytoplasm [GO:0005737];-	-;embryonic skeletal system development [GO:0048706];-;enzyme regulator activity [GO:0030234];cytoplasm [GO:0005737];-
Q3TUA1	Heterogeneous nuclear ribonucleoprotein K		Hnrnpk	regulation of transcription by RNA polymerase II [GO:0006357];-;RNA processing [GO:0006396]	RNA binding [GO:0003723];-;DNA binding [GO:0003677]	cytoplasm [GO:0005737];spliceosomal complex [GO:0005681];podosome [GO:0002102];nucleoplasm [GO:0005654];-	regulation of transcription by RNA polymerase II [GO:0006357];-;RNA processing [GO:0006396];RNA binding [GO:0003723];-;DNA binding [GO:0003677];cytoplasm [GO:0005737];spliceosomal complex [GO:0005681];podosome [GO:0002102];nucleoplasm [GO:0005654];-
Q9R1Q8	Transgelin-3	56370	Tagln3	negative regulation of transcription by RNA polymerase II [GO:0000122];-	-	-;myelin sheath [GO:0043209];nucleus [GO:0005634]	negative regulation of transcription by RNA polymerase II [GO:0000122];-;-;-;myelin sheath [GO:0043209];nucleus [GO:0005634]
Q1EDH1	CLICK-I		Dclk1	-	protein serine/threonine kinase activity [GO:0004674];ATP binding [GO:0005524]	-	-;protein serine/threonine kinase activity [GO:0004674];ATP binding [GO:0005524];-
Q7TMQ1	Gap junction protein		Gja1	cell-cell signaling [GO:0007267];-;heart development [GO:0007507]	-;transmembrane transporter activity [GO:0022857]	integral component of membrane [GO:0016021];endoplasmic reticulum [GO:0005783];connexin complex [GO:0005922];-	cell-cell signaling [GO:0007267];-;heart development [GO:0007507];-;transmembrane transporter activity [GO:0022857];integral component of membrane [GO:0016021];endoplasmic reticulum [GO:0005783];connexin complex [GO:0005922];-
I6L985	Igh protein		Igh	-	-	-	-
Q60598	Src substrate cortactin	13043	Cttn	regulation of cell projection assembly [GO:0060491];regulation of axon extension [GO:0030516];neuron projection morphogenesis [GO:0048812];cell motility [GO:0048870];regulation of autophagy of mitochondrion [GO:1903146];-;intracellular protein transport [GO:0006886];modification of postsynaptic actin cytoskeleton [GO:0098885];substrate-dependent cell migration, cell extension [GO:0006930];dendrit…	Arp2/3 complex binding [GO:0071933];actin filament binding [GO:0051015];proline-rich region binding [GO:0070064];-;profilin binding [GO:0005522]	lamellipodium [GO:0030027];focal adhesion [GO:0005925];mitotic spindle midzone [GO:1990023];intracellular membrane-bounded organelle [GO:0043231];clathrin-coated pit [GO:0005905];cell junction [GO:0030054];voltage-gated potassium channel complex [GO:0008076];dendritic spine [GO:0043197];-;postsynaptic actin cytoskeleton [GO:0098871];actin filament [GO:0005884];Golgi apparatus [GO:0005794];site of…	regulation of cell projection assembly [GO:0060491];regulation of axon extension [GO:0030516];neuron projection morphogenesis [GO:0048812];cell motility [GO:0048870];regulation of autophagy of mitochondrion [GO:1903146];-;intracellular protein transport [GO:0006886];modification of postsynaptic actin cytoskeleton [GO:0098885];substrate-dependent cell migration, cell extension [GO:0006930];dendrit…
E9Q453	Tropomyosin alpha-1 chain	22003	Tpm1	-	-;actin binding [GO:0003779]	cytoskeleton [GO:0005856];-	-;-;actin binding [GO:0003779];cytoskeleton [GO:0005856];-
Q60737	Casein kinase II subunit alpha	12995	Csnk2a1	negative regulation of cysteine-type endopeptidase activity involved in apoptotic process [GO:0043154];positive regulation of cell population proliferation [GO:0008284];Wnt signaling pathway [GO:0016055];regulation of chromosome separation [GO:1905818];apoptotic process [GO:0006915];cell cycle [GO:0007049];peptidyl-threonine phosphorylation [GO:0018107];-;negative regulation of ubiquitin-dependen…	beta-catenin binding [GO:0008013];kinase activity [GO:0016301];protein N-terminus binding [GO:0047485];protein serine/threonine kinase activity [GO:0004674];protein threonine kinase activity [GO:0106311];ribonucleoprotein complex binding [GO:0043021];ATP binding [GO:0005524];protein phosphatase regulator activity [GO:0019888];protein serine kinase activity [GO:0106310];-;identical protein binding…	cytoplasm [GO:0005737];NuRD complex [GO:0016581];plasma membrane [GO:0005886];cytosol [GO:0005829];nucleus [GO:0005634];nucleoplasm [GO:0005654];Sin3 complex [GO:0016580];-;protein kinase CK2 complex [GO:0005956];chromatin [GO:0000785]	negative regulation of cysteine-type endopeptidase activity involved in apoptotic process [GO:0043154];positive regulation of cell population proliferation [GO:0008284];Wnt signaling pathway [GO:0016055];regulation of chromosome separation [GO:1905818];apoptotic process [GO:0006915];cell cycle [GO:0007049];peptidyl-threonine phosphorylation [GO:0018107];-;negative regulation of ubiquitin-dependen…
Q8CGF6	WD repeat-containing protein 47	99512	Wdr47	-	-	microtubule [GO:0005874];cytoplasm [GO:0005737]	-;-;microtubule [GO:0005874];cytoplasm [GO:0005737]
A0A3B0ITG8	Adiponectin a		Adia	complement activation, classical pathway [GO:0006958];-	-	extracellular region [GO:0005576];-	complement activation, classical pathway [GO:0006958];-;-;extracellular region [GO:0005576];-
A0A4U9FKB1	IgG3		Ighg3	-	-	-	-
Q99KA4	Igh protein		Igh-VJ558	-	-	-	-
P28660	Nck-associated protein 1	50884	Nckap1	Rac protein signal transduction [GO:0016601];positive regulation of Arp2/3 complex-mediated actin nucleation [GO:2000601];cell morphogenesis [GO:0000902];lamellipodium assembly [GO:0030032];cell projection assembly [GO:0030031];cell migration [GO:0016477];neuron projection morphogenesis [GO:0048812];embryonic foregut morphogenesis [GO:0048617];cell migration involved in gastrulation [GO:0042074];…	-	lamellipodium [GO:0030027];postsynapse [GO:0098794];integral component of membrane [GO:0016021];lamellipodium membrane [GO:0031258];filamentous actin [GO:0031941];ruffle [GO:0001726];-;SCAR complex [GO:0031209]	Rac protein signal transduction [GO:0016601];positive regulation of Arp2/3 complex-mediated actin nucleation [GO:2000601];cell morphogenesis [GO:0000902];lamellipodium assembly [GO:0030032];cell projection assembly [GO:0030031];cell migration [GO:0016477];neuron projection morphogenesis [GO:0048812];embryonic foregut morphogenesis [GO:0048617];cell migration involved in gastrulation [GO:0042074];…
B2RXT3	Oxoglutarate dehydrogenase (succinyl-transferring)	239017	Ogdhl	tricarboxylic acid cycle [GO:0006099];2-oxoglutarate metabolic process [GO:0006103];-	oxoglutarate dehydrogenase (succinyl-transferring) activity [GO:0004591];-;thiamine pyrophosphate binding [GO:0030976]	mitochondrion [GO:0005739];-;oxoglutarate dehydrogenase complex [GO:0045252];mitochondrial matrix [GO:0005759]	tricarboxylic acid cycle [GO:0006099];2-oxoglutarate metabolic process [GO:0006103];-;oxoglutarate dehydrogenase (succinyl-transferring) activity [GO:0004591];-;thiamine pyrophosphate binding [GO:0030976];mitochondrion [GO:0005739];-;oxoglutarate dehydrogenase complex [GO:0045252];mitochondrial matrix [GO:0005759]
P18760	Cofilin-1	12631	Cfl1	actin filament fragmentation [GO:0030043];actin filament organization [GO:0007015];negative regulation of lamellipodium assembly [GO:0010593];positive regulation by host of viral process [GO:0044794];positive regulation of embryonic development [GO:0040019];positive regulation of establishment of cell polarity regulating cell shape [GO:2000784];neural fold formation [GO:0001842];cellular response…	actin filament binding [GO:0051015];phosphatidylinositol bisphosphate binding [GO:1902936];protein phosphatase binding [GO:0019903];-;signaling receptor binding [GO:0005102];actin binding [GO:0003779]	lamellipodium [GO:0030027];nuclear matrix [GO:0016363];synaptic membrane [GO:0097060];actin cytoskeleton [GO:0015629];focal adhesion [GO:0005925];cell-cell junction [GO:0005911];neuronal cell body [GO:0043025];filopodium [GO:0030175];cofilin-actin rod [GO:0090732];dendritic spine [GO:0043197];lamellipodium membrane [GO:0031258];-;mitochondrial membrane [GO:0031966];cortical actin cytoskeleton [GO…	actin filament fragmentation [GO:0030043];actin filament organization [GO:0007015];negative regulation of lamellipodium assembly [GO:0010593];positive regulation by host of viral process [GO:0044794];positive regulation of embryonic development [GO:0040019];positive regulation of establishment of cell polarity regulating cell shape [GO:2000784];neural fold formation [GO:0001842];cellular response…
Q80VC9	Calmodulin-regulated spectrin-associated protein 3	69697	Camsap3	cytoplasmic microtubule organization [GO:0031122];regulation of cell migration [GO:0030334];epithelial cell-cell adhesion [GO:0090136];zonula adherens maintenance [GO:0045218];microtubule anchoring [GO:0034453];protein transport along microtubule [GO:0098840];establishment or maintenance of microtubule cytoskeleton polarity [GO:0030951];embryo development ending in birth or egg hatching [GO:00097…	actin filament binding [GO:0051015];calmodulin binding [GO:0005516];microtubule minus-end binding [GO:0051011];-;spectrin binding [GO:0030507]	cytoplasm [GO:0005737];microtubule cytoskeleton [GO:0015630];zonula adherens [GO:0005915];ciliary basal body [GO:0036064];nucleoplasm [GO:0005654];microtubule minus-end [GO:0036449];axoneme [GO:0005930];centrosome [GO:0005813];-;motile cilium [GO:0031514]	cytoplasmic microtubule organization [GO:0031122];regulation of cell migration [GO:0030334];epithelial cell-cell adhesion [GO:0090136];zonula adherens maintenance [GO:0045218];microtubule anchoring [GO:0034453];protein transport along microtubule [GO:0098840];establishment or maintenance of microtubule cytoskeleton polarity [GO:0030951];embryo development ending in birth or egg hatching [GO:00097…
Q8BG95	Protein phosphatase 1 regulatory subunit 12B		Ppp1r12b	signal transduction [GO:0007165];-	enzyme inhibitor activity [GO:0004857];protein kinase binding [GO:0019901];phosphatase regulator activity [GO:0019208];-	Z disc [GO:0030018];cytoplasm [GO:0005737];cytoskeleton [GO:0005856];-;A band [GO:0031672]	signal transduction [GO:0007165];-;enzyme inhibitor activity [GO:0004857];protein kinase binding [GO:0019901];phosphatase regulator activity [GO:0019208];-;Z disc [GO:0030018];cytoplasm [GO:0005737];cytoskeleton [GO:0005856];-;A band [GO:0031672]
Q3URS8	Uncharacterized protein		Mlf2	-	-	cytoplasm [GO:0005737]	-;-;cytoplasm [GO:0005737]
P28656	Nucleosome assembly protein 1-like 1	53605	Nap1l1	positive regulation of neural precursor cell proliferation [GO:2000179];positive regulation of neurogenesis [GO:0050769];nucleosome assembly [GO:0006334];-	histone binding [GO:0042393];-;kinase binding [GO:0019900];chromatin binding [GO:0003682]	cytoplasm [GO:0005737];neuron projection [GO:0043005];nucleus [GO:0005634];melanosome [GO:0042470];-;chromatin [GO:0000785]	positive regulation of neural precursor cell proliferation [GO:2000179];positive regulation of neurogenesis [GO:0050769];nucleosome assembly [GO:0006334];-;histone binding [GO:0042393];-;kinase binding [GO:0019900];chromatin binding [GO:0003682];cytoplasm [GO:0005737];neuron projection [GO:0043005];nucleus [GO:0005634];melanosome [GO:0042470];-;chromatin [GO:0000785]
Q60865	Caprin-1	53872	Caprin1	positive regulation of dendritic spine morphogenesis [GO:0061003];positive regulation of dendrite morphogenesis [GO:0050775];-;negative regulation of translation [GO:0017148]	-;RNA binding [GO:0003723]	lamellipodium [GO:0030027];cytoplasm [GO:0005737];postsynapse [GO:0098794];cytoplasmic stress granule [GO:0010494];cell leading edge [GO:0031252];synapse [GO:0045202];cytosol [GO:0005829];glutamatergic synapse [GO:0098978];dendrite [GO:0030425];-;P-body [GO:0000932]	positive regulation of dendritic spine morphogenesis [GO:0061003];positive regulation of dendrite morphogenesis [GO:0050775];-;negative regulation of translation [GO:0017148];-;RNA binding [GO:0003723];lamellipodium [GO:0030027];cytoplasm [GO:0005737];postsynapse [GO:0098794];cytoplasmic stress granule [GO:0010494];cell leading edge [GO:0031252];synapse [GO:0045202];cytosol [GO:0005829];glutamate…
P17182	Alpha-enolase	13806433182	Eno1	canonical glycolysis [GO:0061621];cellular response to interleukin-7 [GO:0098761];regulation of vacuole fusion, non-autophagic [GO:0032889];in utero embryonic development [GO:0001701];glycolytic process [GO:0006096];-;positive regulation of binding [GO:0051099]	protein homodimerization activity [GO:0042803];phosphopyruvate hydratase activity [GO:0004634];magnesium ion binding [GO:0000287];heat shock protein binding [GO:0031072];protein-containing complex binding [GO:0044877];RNA polymerase II transcription regulatory region sequence-specific DNA binding [GO:0000977];DNA-binding transcription repressor activity, RNA polymerase II-specific [GO:0001227];en…	cell cortex region [GO:0099738];cytoplasm [GO:0005737];extrinsic component of plasma membrane [GO:0019897];plasma membrane [GO:0005886];neuron projection [GO:0043005];phosphopyruvate hydratase complex [GO:0000015];cytosol [GO:0005829];growth cone [GO:0030426];synaptic membrane [GO:0097060];-;cell surface [GO:0009986];membrane raft [GO:0045121];membrane [GO:0016020];myelin sheath [GO:0043209]	canonical glycolysis [GO:0061621];cellular response to interleukin-7 [GO:0098761];regulation of vacuole fusion, non-autophagic [GO:0032889];in utero embryonic development [GO:0001701];glycolytic process [GO:0006096];-;positive regulation of binding [GO:0051099];protein homodimerization activity [GO:0042803];phosphopyruvate hydratase activity [GO:0004634];magnesium ion binding [GO:0000287];heat sh…
Q3TPT3	Synaptotagmin		Syt1	-;neurotransmitter secretion [GO:0007269]	calcium ion binding [GO:0005509];-;calcium-dependent phospholipid binding [GO:0005544]	integral component of membrane [GO:0016021];-;chromaffin granule membrane [GO:0042584];synaptic vesicle membrane [GO:0030672]	-;neurotransmitter secretion [GO:0007269];calcium ion binding [GO:0005509];-;calcium-dependent phospholipid binding [GO:0005544];integral component of membrane [GO:0016021];-;chromaffin granule membrane [GO:0042584];synaptic vesicle membrane [GO:0030672]
B7U582	Heat shock protein 70-2			response to cold [GO:0009409];response to heat [GO:0009408];-	-;ATP binding [GO:0005524]	-	response to cold [GO:0009409];response to heat [GO:0009408];-;-;ATP binding [GO:0005524];-
P56959	RNA-binding protein FUS	233908	Fus	mRNA stabilization [GO:0048255];gene expression [GO:0010467];positive regulation of double-strand break repair via homologous recombination [GO:1905168];RNA splicing [GO:0008380];regulation of transcription by RNA polymerase II [GO:0006357];regulation of RNA splicing [GO:0043484];cellular response to calcium ion [GO:0071277];-;protein homooligomerization [GO:0051260]	estrogen receptor binding [GO:0030331];DNA binding [GO:0003677];chromatin binding [GO:0003682];myosin V binding [GO:0031489];metal ion binding [GO:0046872];transcription coregulator activity [GO:0003712];transcription coactivator activity [GO:0003713];-;retinoid X receptor binding [GO:0046965];identical protein binding [GO:0042802];RNA binding [GO:0003723];thyroid hormone receptor binding [GO:004…	cytoplasm [GO:0005737];dendritic spine head [GO:0044327];neuronal cell body [GO:0043025];polysome [GO:0005844];nucleus [GO:0005634];dendritic spine [GO:0043197];nucleoplasm [GO:0005654];dendrite [GO:0030425];perikaryon [GO:0043204];-;perinuclear region of cytoplasm [GO:0048471]	mRNA stabilization [GO:0048255];gene expression [GO:0010467];positive regulation of double-strand break repair via homologous recombination [GO:1905168];RNA splicing [GO:0008380];regulation of transcription by RNA polymerase II [GO:0006357];regulation of RNA splicing [GO:0043484];cellular response to calcium ion [GO:0071277];-;protein homooligomerization [GO:0051260];estrogen receptor binding [GO…
P50446	Keratin, type II cytoskeletal 6A	16687	Krt6a	keratinization [GO:0031424];intermediate filament organization [GO:0045109];morphogenesis of an epithelium [GO:0002009];antimicrobial humoral immune response mediated by antimicrobial peptide [GO:0061844];Wnt signaling pathway [GO:0016055];wound healing [GO:0042060];-;defense response to Gram-positive bacterium [GO:0050830]	-	keratin filament [GO:0045095];-	keratinization [GO:0031424];intermediate filament organization [GO:0045109];morphogenesis of an epithelium [GO:0002009];antimicrobial humoral immune response mediated by antimicrobial peptide [GO:0061844];Wnt signaling pathway [GO:0016055];wound healing [GO:0042060];-;defense response to Gram-positive bacterium [GO:0050830];-;keratin filament [GO:0045095];-
D3YXA6	Tripartite motif-containing protein 46	360213	Trim46	-	zinc ion binding [GO:0008270];-	cytoplasm [GO:0005737];cytoskeleton [GO:0005856];-	-;zinc ion binding [GO:0008270];-;cytoplasm [GO:0005737];cytoskeleton [GO:0005856];-
Q9CQE8	RNA transcription, translation and transport factor protein	68045	RTRAF	tRNA splicing, via endonucleolytic cleavage and ligation [GO:0006388];positive regulation of transcription by RNA polymerase II [GO:0045944];-;negative regulation of protein kinase activity [GO:0006469]	RNA polymerase II complex binding [GO:0000993];RNA binding [GO:0003723];-;identical protein binding [GO:0042802]	cytoplasm [GO:0005737];mitotic spindle [GO:0072686];cytosol [GO:0005829];nucleus [GO:0005634];tRNA-splicing ligase complex [GO:0072669];nucleoplasm [GO:0005654];-;centrosome [GO:0005813];perinuclear region of cytoplasm [GO:0048471]	tRNA splicing, via endonucleolytic cleavage and ligation [GO:0006388];positive regulation of transcription by RNA polymerase II [GO:0045944];-;negative regulation of protein kinase activity [GO:0006469];RNA polymerase II complex binding [GO:0000993];RNA binding [GO:0003723];-;identical protein binding [GO:0042802];cytoplasm [GO:0005737];mitotic spindle [GO:0072686];cytosol [GO:0005829];nucleus [G…
Q9Z268	RasGAP-activating-like protein 1	19415	Rasal1	negative regulation of Ras protein signal transduction [GO:0046580];regulation of GTPase activity [GO:0043087];positive regulation of dendrite extension [GO:1903861];intracellular signal transduction [GO:0035556];cellular response to calcium ion [GO:0071277];-;cell differentiation [GO:0030154]	phospholipid binding [GO:0005543];GTPase activator activity [GO:0005096];-;metal ion binding [GO:0046872]	plasma membrane [GO:0005886];-;cytosol [GO:0005829]	negative regulation of Ras protein signal transduction [GO:0046580];regulation of GTPase activity [GO:0043087];positive regulation of dendrite extension [GO:1903861];intracellular signal transduction [GO:0035556];cellular response to calcium ion [GO:0071277];-;cell differentiation [GO:0030154];phospholipid binding [GO:0005543];GTPase activator activity [GO:0005096];-;metal ion binding [GO:0046872…
P62631	Elongation factor 1-alpha 2	13628	Eef1a2	translation [GO:0006412];positive regulation of lipid kinase activity [GO:0090218];positive regulation of apoptotic process [GO:0043065];response to inorganic substance [GO:0010035];-;translational elongation [GO:0006414];response to electrical stimulus [GO:0051602]	protein kinase binding [GO:0019901];GTPase activity [GO:0003924];-;GTP binding [GO:0005525];translation elongation factor activity [GO:0003746]	cytoplasm [GO:0005737];neuronal cell body [GO:0043025];eukaryotic translation elongation factor 1 complex [GO:0005853];synapse [GO:0045202];nucleus [GO:0005634];-;myelin sheath [GO:0043209]	translation [GO:0006412];positive regulation of lipid kinase activity [GO:0090218];positive regulation of apoptotic process [GO:0043065];response to inorganic substance [GO:0010035];-;translational elongation [GO:0006414];response to electrical stimulus [GO:0051602];protein kinase binding [GO:0019901];GTPase activity [GO:0003924];-;GTP binding [GO:0005525];translation elongation factor activity […
H3BJU7	Guanine nucleotide exchange factor H1		Arhgef2	cell cycle [GO:0007049];nervous system development [GO:0007399];cell division [GO:0051301];intracellular signal transduction [GO:0035556];innate immune response [GO:0045087];-;cell differentiation [GO:0030154]	-;guanyl-nucleotide exchange factor activity [GO:0005085]	Golgi apparatus [GO:0005794];spindle [GO:0005819];bicellular tight junction [GO:0005923];-	cell cycle [GO:0007049];nervous system development [GO:0007399];cell division [GO:0051301];intracellular signal transduction [GO:0035556];innate immune response [GO:0045087];-;cell differentiation [GO:0030154];-;guanyl-nucleotide exchange factor activity [GO:0005085];Golgi apparatus [GO:0005794];spindle [GO:0005819];bicellular tight junction [GO:0005923];-
Q3TWF2	78 kDa glucose-regulated protein		Hspa5	-	-;ATP binding [GO:0005524]	endoplasmic reticulum lumen [GO:0005788];-	-;-;ATP binding [GO:0005524];endoplasmic reticulum lumen [GO:0005788];-
Q9CQF3	Cleavage and polyadenylation specificity factor subunit 5	68219	Nudt21	messenger ribonucleoprotein complex assembly [GO:1990120];protein heterotetramerization [GO:0051290];positive regulation of mRNA polyadenylation [GO:1900365];protein tetramerization [GO:0051262];positive regulation of pro-B cell differentiation [GO:2000975];positive regulation of stem cell differentiation [GO:2000738];posttranscriptional regulation of gene expression [GO:0010608];pre-mRNA cleavag…	protein homodimerization activity [GO:0042803];mRNA 3'-UTR AU-rich region binding [GO:0035925];histone deacetylase binding [GO:0042826];chromatin binding [GO:0003682];hydrolase activity [GO:0016787];-;identical protein binding [GO:0042802];mRNA binding [GO:0003729]	cytoplasm [GO:0005737];centriolar satellite [GO:0034451];nucleus [GO:0005634];paraspeckles [GO:0042382];-;centrosome [GO:0005813];nuclear body [GO:0016604];mRNA cleavage factor complex [GO:0005849];mRNA cleavage and polyadenylation specificity factor complex [GO:0005847]	messenger ribonucleoprotein complex assembly [GO:1990120];protein heterotetramerization [GO:0051290];positive regulation of mRNA polyadenylation [GO:1900365];protein tetramerization [GO:0051262];positive regulation of pro-B cell differentiation [GO:2000975];positive regulation of stem cell differentiation [GO:2000738];posttranscriptional regulation of gene expression [GO:0010608];pre-mRNA cleavag…
Q5SUT0	RNA-binding protein EWS	14030	Ewsr1	regulation of transcription, DNA-templated [GO:0006355];-	RNA binding [GO:0003723];-;metal ion binding [GO:0046872]	-;nucleus [GO:0005634]	regulation of transcription, DNA-templated [GO:0006355];-;RNA binding [GO:0003723];-;metal ion binding [GO:0046872];-;nucleus [GO:0005634]
Q3UIC2	Cadherin-2	12558	Cdh2	homophilic cell adhesion via plasma membrane adhesion molecules [GO:0007156];regulation of signal transduction [GO:0009966];-	calcium ion binding [GO:0005509];-	sarcolemma [GO:0042383];integral component of membrane [GO:0016021];-;cell surface [GO:0009986]	homophilic cell adhesion via plasma membrane adhesion molecules [GO:0007156];regulation of signal transduction [GO:0009966];-;calcium ion binding [GO:0005509];-;sarcolemma [GO:0042383];integral component of membrane [GO:0016021];-;cell surface [GO:0009986]
Q3U6S1	Vimentin		Vim	-	-	intermediate filament [GO:0005882];plasma membrane [GO:0005886];nuclear matrix [GO:0016363]	-;-;intermediate filament [GO:0005882];plasma membrane [GO:0005886];nuclear matrix [GO:0016363]
P29341	Polyadenylate-binding protein 1	18458	Pabpc1	gene silencing by RNA [GO:0031047];positive regulation of nuclear-transcribed mRNA catabolic process, deadenylation-dependent decay [GO:1900153];positive regulation of viral genome replication [GO:0045070];RNA splicing [GO:0008380];nuclear-transcribed mRNA catabolic process, nonsense-mediated decay [GO:0000184];positive regulation of nuclear-transcribed mRNA poly(A) tail shortening [GO:0060213];n…	poly(A) binding [GO:0008143];protein C-terminus binding [GO:0008022];-;RNA binding [GO:0003723];mRNA binding [GO:0003729];poly(U) RNA binding [GO:0008266];mRNA 3'-UTR binding [GO:0003730]	lamellipodium [GO:0030027];catalytic step 2 spliceosome [GO:0071013];cytoplasm [GO:0005737];ribonucleoprotein complex [GO:1990904];cytoplasmic stress granule [GO:0010494];cell leading edge [GO:0031252];synapse [GO:0045202];cytosol [GO:0005829];messenger ribonucleoprotein complex [GO:1990124];nucleus [GO:0005634];cytoplasmic ribonucleoprotein granule [GO:0036464];dendrite [GO:0030425];-	gene silencing by RNA [GO:0031047];positive regulation of nuclear-transcribed mRNA catabolic process, deadenylation-dependent decay [GO:1900153];positive regulation of viral genome replication [GO:0045070];RNA splicing [GO:0008380];nuclear-transcribed mRNA catabolic process, nonsense-mediated decay [GO:0000184];positive regulation of nuclear-transcribed mRNA poly(A) tail shortening [GO:0060213];n…
Q9WTI7	Unconventional myosin-Ic	17913	Myo1c	positive regulation of cell migration by vascular endothelial growth factor signaling pathway [GO:0038089];positive regulation of cell migration [GO:0030335];positive regulation of protein targeting to membrane [GO:0090314];actin filament organization [GO:0007015];mRNA transport [GO:0051028];cellular response to interferon-gamma [GO:0071346];vesicle transport along actin filament [GO:0030050];pro…	actin filament binding [GO:0051015];microfilament motor activity [GO:0000146];phospholipid binding [GO:0005543];small GTPase binding [GO:0031267];calmodulin binding [GO:0005516];protein C-terminus binding [GO:0008022];-;ATP binding [GO:0005524];signaling receptor binding [GO:0005102];actin binding [GO:0003779]	cytoplasmic vesicle membrane [GO:0030659];lateral plasma membrane [GO:0016328];phagocytic vesicle [GO:0045335];microvillus [GO:0005902];nucleus [GO:0005634];nucleolus [GO:0005730];stereocilium membrane [GO:0060171];actin cytoskeleton [GO:0015629];membrane raft [GO:0045121];membrane [GO:0016020];basal plasma membrane [GO:0009925];nuclear pore [GO:0005643];cytoplasmic vesicle [GO:0031410];filamento…	positive regulation of cell migration by vascular endothelial growth factor signaling pathway [GO:0038089];positive regulation of cell migration [GO:0030335];positive regulation of protein targeting to membrane [GO:0090314];actin filament organization [GO:0007015];mRNA transport [GO:0051028];cellular response to interferon-gamma [GO:0071346];vesicle transport along actin filament [GO:0030050];pro…
P63101	14-3-3 protein zeta/delta	22631	Ywhaz	synaptic target recognition [GO:0008039];regulation of synapse maturation [GO:0090128];protein targeting to mitochondrion [GO:0006626];respiratory system process [GO:0003016];Golgi reassembly [GO:0090168];establishment of Golgi localization [GO:0051683];regulation of ERK1 and ERK2 cascade [GO:0070372];lung development [GO:0030324];protein phosphorylation [GO:0006468];signal transduction [GO:00071…	protein kinase binding [GO:0019901];protein domain specific binding [GO:0019904];transmembrane transporter binding [GO:0044325];ubiquitin protein ligase binding [GO:0031625];-;DNA-binding transcription factor binding [GO:0140297];identical protein binding [GO:0042802];protein-containing complex binding [GO:0044877]	cell leading edge [GO:0031252];cytosol [GO:0005829];nucleus [GO:0005634];hippocampal mossy fiber to CA3 synapse [GO:0098686];melanosome [GO:0042470];glutamatergic synapse [GO:0098978];postsynaptic density [GO:0014069];-;perinuclear region of cytoplasm [GO:0048471];protein-containing complex [GO:0032991];mitochondrion [GO:0005739]	synaptic target recognition [GO:0008039];regulation of synapse maturation [GO:0090128];protein targeting to mitochondrion [GO:0006626];respiratory system process [GO:0003016];Golgi reassembly [GO:0090168];establishment of Golgi localization [GO:0051683];regulation of ERK1 and ERK2 cascade [GO:0070372];lung development [GO:0030324];protein phosphorylation [GO:0006468];signal transduction [GO:00071…
P15105	Glutamine synthetase	14645	Glul	positive regulation of insulin secretion [GO:0032024];response to glucose [GO:0009749];positive regulation of epithelial cell proliferation [GO:0050679];glutamine biosynthetic process [GO:0006542];positive regulation of synaptic transmission, glutamatergic [GO:0051968];regulation of protein localization to nucleolus [GO:1904749];cellular response to starvation [GO:0009267];ribosome biogenesis [GO…	manganese ion binding [GO:0030145];protein-cysteine S-palmitoyltransferase activity [GO:0019706];magnesium ion binding [GO:0000287];identical protein binding [GO:0042802];-;ATP binding [GO:0005524];glutamate binding [GO:0016595];dynein light chain binding [GO:0045503];glutamate-ammonia ligase activity [GO:0004356]	cell projection [GO:0042995];cytoplasm [GO:0005737];plasma membrane [GO:0005886];axon terminus [GO:0043679];neuron projection [GO:0043005];cytosol [GO:0005829];cell body [GO:0044297];perikaryon [GO:0043204];-;glial cell projection [GO:0097386];intracellular membrane-bounded organelle [GO:0043231];rough endoplasmic reticulum [GO:0005791];protein-containing complex [GO:0032991];myelin sheath [GO:00…	positive regulation of insulin secretion [GO:0032024];response to glucose [GO:0009749];positive regulation of epithelial cell proliferation [GO:0050679];glutamine biosynthetic process [GO:0006542];positive regulation of synaptic transmission, glutamatergic [GO:0051968];regulation of protein localization to nucleolus [GO:1904749];cellular response to starvation [GO:0009267];ribosome biogenesis [GO…
A0A0A6YX71	Serine/threonine-protein kinase DCLK2		Dclk2	intracellular signal transduction [GO:0035556];-	protein kinase activity [GO:0004672];-;ATP binding [GO:0005524]	-	intracellular signal transduction [GO:0035556];-;protein kinase activity [GO:0004672];-;ATP binding [GO:0005524];-
Q8BSH3	Tropomyosin alpha-1 chain		Tpm1	-	-;actin binding [GO:0003779]	cytoskeleton [GO:0005856];-	-;-;actin binding [GO:0003779];cytoskeleton [GO:0005856];-
Q7TT50	Serine/threonine-protein kinase MRCK beta	217866	Cdc42bpb	actin cytoskeleton organization [GO:0030036];protein phosphorylation [GO:0006468];actin cytoskeleton reorganization [GO:0031532];actomyosin structure organization [GO:0031032];peptidyl-threonine phosphorylation [GO:0018107];intracellular signal transduction [GO:0035556];-;cell migration [GO:0016477]	protein threonine kinase activity [GO:0106311];protein serine/threonine kinase activity [GO:0004674];protein kinase activity [GO:0004672];magnesium ion binding [GO:0000287];protein serine kinase activity [GO:0106310];small GTPase binding [GO:0031267];-;ATP binding [GO:0005524];protein-containing complex binding [GO:0044877]	lamellipodium [GO:0030027];cytoplasm [GO:0005737];cytoskeleton [GO:0005856];actomyosin [GO:0042641];plasma membrane [GO:0005886];cell leading edge [GO:0031252];-;cell-cell junction [GO:0005911]	actin cytoskeleton organization [GO:0030036];protein phosphorylation [GO:0006468];actin cytoskeleton reorganization [GO:0031532];actomyosin structure organization [GO:0031032];peptidyl-threonine phosphorylation [GO:0018107];intracellular signal transduction [GO:0035556];-;cell migration [GO:0016477];protein threonine kinase activity [GO:0106311];protein serine/threonine kinase activity [GO:000467…
Q6P1J1	Crmp1 protein	12933	Crmp1	microtubule cytoskeleton organization [GO:0000226];negative regulation of actin filament binding [GO:1904530];axon guidance [GO:0007411];negative regulation of neuron projection development [GO:0010977];-	identical protein binding [GO:0042802];filamin binding [GO:0031005];-;hydrolase activity, acting on carbon-nitrogen (but not peptide) bonds [GO:0016810]	midbody [GO:0030496];cytosol [GO:0005829];nucleus [GO:0005634];-;centrosome [GO:0005813]	microtubule cytoskeleton organization [GO:0000226];negative regulation of actin filament binding [GO:1904530];axon guidance [GO:0007411];negative regulation of neuron projection development [GO:0010977];-;identical protein binding [GO:0042802];filamin binding [GO:0031005];-;hydrolase activity, acting on carbon-nitrogen (but not peptide) bonds [GO:0016810];midbody [GO:0030496];cytosol [GO:0005829]…
P08249	Malate dehydrogenase, mitochondrial	17448	Mdh2	tricarboxylic acid cycle [GO:0006099];carbohydrate metabolic process [GO:0005975];oxaloacetate metabolic process [GO:0006107];malate metabolic process [GO:0006108];-;NADH metabolic process [GO:0006734];aerobic respiration [GO:0009060]	protein homodimerization activity [GO:0042803];malate dehydrogenase (NADP+) activity [GO:0046554];malate dehydrogenase activity [GO:0016615];protein self-association [GO:0043621];-;L-malate dehydrogenase activity [GO:0030060]	cytoplasm [GO:0005737];mitochondrial inner membrane [GO:0005743];mitochondrial matrix [GO:0005759];-;membrane [GO:0016020];myelin sheath [GO:0043209];mitochondrion [GO:0005739]	tricarboxylic acid cycle [GO:0006099];carbohydrate metabolic process [GO:0005975];oxaloacetate metabolic process [GO:0006107];malate metabolic process [GO:0006108];-;NADH metabolic process [GO:0006734];aerobic respiration [GO:0009060];protein homodimerization activity [GO:0042803];malate dehydrogenase (NADP+) activity [GO:0046554];malate dehydrogenase activity [GO:0016615];protein self-associatio…
Q8VHJ5	Serine/threonine-protein kinase MARK1	226778	Mark1	microtubule cytoskeleton organization [GO:0000226];establishment of mitochondrion localization [GO:0051654];regulation of dendrite development [GO:0050773];neuron migration [GO:0001764];protein phosphorylation [GO:0006468];Wnt signaling pathway [GO:0016055];intracellular signal transduction [GO:0035556];-;cytoskeleton organization [GO:0007010];regulation of neuron projection development [GO:00109…	protein threonine kinase activity [GO:0106311];protein serine/threonine kinase activity [GO:0004674];phosphatidic acid binding [GO:0070300];tau-protein kinase activity [GO:0050321];protein kinase activity [GO:0004672];magnesium ion binding [GO:0000287];protein serine kinase activity [GO:0106310];phosphatidylserine binding [GO:0001786];-;ATP binding [GO:0005524];phosphatidylinositol-4,5-bisphospha…	cytoplasm [GO:0005737];cytoskeleton [GO:0005856];plasma membrane [GO:0005886];dendrite [GO:0030425];-	microtubule cytoskeleton organization [GO:0000226];establishment of mitochondrion localization [GO:0051654];regulation of dendrite development [GO:0050773];neuron migration [GO:0001764];protein phosphorylation [GO:0006468];Wnt signaling pathway [GO:0016055];intracellular signal transduction [GO:0035556];-;cytoskeleton organization [GO:0007010];regulation of neuron projection development [GO:00109…
D3YXZ3	Kinesin light chain		Klc2	-	-	microtubule [GO:0005874];cytoplasm [GO:0005737];kinesin complex [GO:0005871]	-;-;microtubule [GO:0005874];cytoplasm [GO:0005737];kinesin complex [GO:0005871]
F8WID5	Tropomyosin alpha-1 chain		Tpm1	ventricular cardiac muscle tissue morphogenesis [GO:0055010];regulation of cell shape [GO:0008360];sarcomere organization [GO:0045214];negative regulation of vascular associated smooth muscle cell proliferation [GO:1904706];cellular response to reactive oxygen species [GO:0034614];negative regulation of vascular associated smooth muscle cell migration [GO:1904753];cardiac muscle contraction [GO:0…	-;actin binding [GO:0003779]	cytosol [GO:0005829];stress fiber [GO:0001725];bleb [GO:0032059];-;ruffle membrane [GO:0032587]	ventricular cardiac muscle tissue morphogenesis [GO:0055010];regulation of cell shape [GO:0008360];sarcomere organization [GO:0045214];negative regulation of vascular associated smooth muscle cell proliferation [GO:1904706];cellular response to reactive oxygen species [GO:0034614];negative regulation of vascular associated smooth muscle cell migration [GO:1904753];cardiac muscle contraction [GO:0…
Q62108	Disks large homolog 4	13385	Dlg4	negative regulation of receptor internalization [GO:0002091];positive regulation of AMPA glutamate receptor clustering [GO:1904719];response to cocaine [GO:0042220];chemical synaptic transmission [GO:0007268];AMPA glutamate receptor clustering [GO:0097113];cell-cell adhesion [GO:0098609];cellular response to potassium ion [GO:0035865];postsynaptic neurotransmitter receptor diffusion trapping [GO:…	protein kinase binding [GO:0019901];structural molecule activity [GO:0005198];neuroligin family protein binding [GO:0097109];protein phosphatase binding [GO:0019903];glutamate receptor binding [GO:0035254];protein-containing complex binding [GO:0044877];PDZ domain binding [GO:0030165];beta-2 adrenergic receptor binding [GO:0031698];D1 dopamine receptor binding [GO:0031748];beta-1 adrenergic recep…	postsynapse [GO:0098794];neuron spine [GO:0044309];synapse [GO:0045202];synaptic membrane [GO:0097060];excitatory synapse [GO:0060076];postsynaptic membrane [GO:0045211];postsynaptic density membrane [GO:0098839];membrane [GO:0016020];neuron projection terminus [GO:0044306];cell-cell junction [GO:0005911];cell junction [GO:0030054];cerebellar mossy fiber [GO:0044300];extrinsic component of cytopl…	negative regulation of receptor internalization [GO:0002091];positive regulation of AMPA glutamate receptor clustering [GO:1904719];response to cocaine [GO:0042220];chemical synaptic transmission [GO:0007268];AMPA glutamate receptor clustering [GO:0097113];cell-cell adhesion [GO:0098609];cellular response to potassium ion [GO:0035865];postsynaptic neurotransmitter receptor diffusion trapping [GO:…
Q02257	Junction plakoglobin	16480	Jup	desmosome assembly [GO:0002159];cell migration [GO:0016477];bundle of His cell-Purkinje myocyte adhesion involved in cell communication [GO:0086073];protein localization to plasma membrane [GO:0072659];cell-cell adhesion [GO:0098609];positive regulation of DNA-binding transcription factor activity [GO:0051091];detection of mechanical stimulus [GO:0050982];skin development [GO:0043588];positive re…	protein kinase binding [GO:0019901];nuclear receptor binding [GO:0016922];structural molecule activity [GO:0005198];protein phosphatase binding [GO:0019903];transcription coactivator activity [GO:0003713];-;cytoskeletal protein-membrane anchor activity [GO:0106006];cadherin binding [GO:0045296];cell adhesion molecule binding [GO:0050839];protein-containing complex binding [GO:0044877];alpha-caten…	catenin complex [GO:0016342];lateral plasma membrane [GO:0016328];nucleus [GO:0005634];protein-DNA complex [GO:0032993];cytoplasmic side of plasma membrane [GO:0009898];actin cytoskeleton [GO:0015629];adherens junction [GO:0005912];cell-cell junction [GO:0005911];Z disc [GO:0030018];-;intermediate filament [GO:0005882];plasma membrane [GO:0005886];desmosome [GO:0030057];cytoplasm [GO:0005737];fas…	desmosome assembly [GO:0002159];cell migration [GO:0016477];bundle of His cell-Purkinje myocyte adhesion involved in cell communication [GO:0086073];protein localization to plasma membrane [GO:0072659];cell-cell adhesion [GO:0098609];positive regulation of DNA-binding transcription factor activity [GO:0051091];detection of mechanical stimulus [GO:0050982];skin development [GO:0043588];positive re…
P42669	Transcriptional activator protein Pur-alpha	19290	Pura	lymphocyte proliferation [GO:0046651];nervous system development [GO:0007399];positive regulation of cell population proliferation [GO:0008284];negative regulation of transcription by RNA polymerase II [GO:0000122];cell differentiation [GO:0030154];regulation of transcription by RNA polymerase II [GO:0006357];-;epithelial cell proliferation [GO:0050673];negative regulation of transcription, DNA-t…	translation repressor activity, mRNA regulatory element binding [GO:0000900];DNA-binding transcription factor activity, RNA polymerase II-specific [GO:0000981];DNA binding [GO:0003677];purine-rich negative regulatory element binding [GO:0032422];double-stranded DNA binding [GO:0003690];RNA polymerase II transcription regulatory region sequence-specific DNA binding [GO:0000977];DNA-binding transcr…	cytoplasm [GO:0005737];postsynapse [GO:0098794];dendrite cytoplasm [GO:0032839];neuronal cell body [GO:0043025];nucleus [GO:0005634];glutamatergic synapse [GO:0098978];dendrite [GO:0030425];postsynaptic density [GO:0014069];-	lymphocyte proliferation [GO:0046651];nervous system development [GO:0007399];positive regulation of cell population proliferation [GO:0008284];negative regulation of transcription by RNA polymerase II [GO:0000122];cell differentiation [GO:0030154];regulation of transcription by RNA polymerase II [GO:0006357];-;epithelial cell proliferation [GO:0050673];negative regulation of transcription, DNA-t…
Q8K0U4	Heat shock 70 kDa protein 12A	73442	Hspa12a	-	-;ATP binding [GO:0005524]	cytoplasm [GO:0005737];-;nucleus [GO:0005634]	-;-;ATP binding [GO:0005524];cytoplasm [GO:0005737];-;nucleus [GO:0005634]
P84091	AP-2 complex subunit mu	11773	Ap2m1	synaptic vesicle endocytosis [GO:0048488];negative regulation of protein localization to plasma membrane [GO:1903077];endocytosis [GO:0006897];vesicle budding from membrane [GO:0006900];postsynaptic neurotransmitter receptor internalization [GO:0098884];vesicle-mediated transport [GO:0016192];positive regulation of synaptic vesicle endocytosis [GO:1900244];-;regulation of vesicle size [GO:0097494…	transmembrane transporter binding [GO:0044325];clathrin adaptor activity [GO:0035615];signal sequence binding [GO:0005048];low-density lipoprotein particle receptor binding [GO:0050750];lipid binding [GO:0008289];-;disordered domain specific binding [GO:0097718]	postsynapse [GO:0098794];plasma membrane [GO:0005886];AP-2 adaptor complex [GO:0030122];cytoplasmic vesicle [GO:0031410];secretory granule [GO:0030141];presynapse [GO:0098793];glutamatergic synapse [GO:0098978];-;intracellular membrane-bounded organelle [GO:0043231];clathrin-coated pit [GO:0005905];mitochondrion [GO:0005739]	synaptic vesicle endocytosis [GO:0048488];negative regulation of protein localization to plasma membrane [GO:1903077];endocytosis [GO:0006897];vesicle budding from membrane [GO:0006900];postsynaptic neurotransmitter receptor internalization [GO:0098884];vesicle-mediated transport [GO:0016192];positive regulation of synaptic vesicle endocytosis [GO:1900244];-;regulation of vesicle size [GO:0097494…
Q61937	Nucleophosmin	18148	Npm1	nucleosome assembly [GO:0006334];positive regulation of cell population proliferation [GO:0008284];positive regulation of translation [GO:0045727];cell volume homeostasis [GO:0006884];negative regulation of cardiac muscle cell apoptotic process [GO:0010667];ribosomal large subunit biogenesis [GO:0042273];positive regulation of cell cycle G2/M phase transition [GO:1902751];regulation of protein st…	protein kinase binding [GO:0019901];phosphatidylinositol-3,4,5-trisphosphate binding [GO:0005547];DNA-binding transcription factor binding [GO:0140297];identical protein binding [GO:0042802];p53 binding [GO:0002039];NF-kappaB binding [GO:0051059];protein homodimerization activity [GO:0042803];protein kinase B binding [GO:0043422];protein N-terminus binding [GO:0047485];unfolded protein binding [G…	cytoplasm [GO:0005737];ribonucleoprotein complex [GO:1990904];cytosol [GO:0005829];nuclear matrix [GO:0016363];granular component [GO:0001652];nucleolus [GO:0005730];nuclear speck [GO:0016607];nucleus [GO:0005634];nucleoplasm [GO:0005654];large ribosomal subunit [GO:0015934];protein-DNA complex [GO:0032993];centrosome [GO:0005813];small ribosomal subunit [GO:0015935];-;spindle pole centrosome [GO…	nucleosome assembly [GO:0006334];positive regulation of cell population proliferation [GO:0008284];positive regulation of translation [GO:0045727];cell volume homeostasis [GO:0006884];negative regulation of cardiac muscle cell apoptotic process [GO:0010667];ribosomal large subunit biogenesis [GO:0042273];positive regulation of cell cycle G2/M phase transition [GO:1902751];regulation of protein st…
Q69ZX8	Actin-binding LIM protein 3	319713	Ablim3	positive regulation of transcription by RNA polymerase II [GO:0045944];lamellipodium assembly [GO:0030032];actin cytoskeleton organization [GO:0030036];transcription, DNA-templated [GO:0006351];-;cilium assembly [GO:0060271]	actin filament binding [GO:0051015];-;metal ion binding [GO:0046872]	lamellipodium [GO:0030027];cytoplasm [GO:0005737];synapse [GO:0045202];glutamatergic synapse [GO:0098978];actin cytoskeleton [GO:0015629];stress fiber [GO:0001725];-	positive regulation of transcription by RNA polymerase II [GO:0045944];lamellipodium assembly [GO:0030032];actin cytoskeleton organization [GO:0030036];transcription, DNA-templated [GO:0006351];-;cilium assembly [GO:0060271];actin filament binding [GO:0051015];-;metal ion binding [GO:0046872];lamellipodium [GO:0030027];cytoplasm [GO:0005737];synapse [GO:0045202];glutamatergic synapse [GO:0098978]…
Q5FWB6	60S acidic ribosomal protein P0		Rplp0	-;ribosome biogenesis [GO:0042254]	-	-;ribosome [GO:0005840]	-;ribosome biogenesis [GO:0042254];-;-;ribosome [GO:0005840]
A0A1L1SSC0	Leucine-rich repeat flightless-interacting protein 2		Lrrfip2	regulation of transcription, DNA-templated [GO:0006355]	-	-	regulation of transcription, DNA-templated [GO:0006355];-;-
Q68FM7	Rho guanine nucleotide exchange factor (GEF) 11	213498	Arhgef11	G protein-coupled receptor signaling pathway [GO:0007186];positive regulation of transcription, DNA-templated [GO:0045893];-;Rho protein signal transduction [GO:0007266]	G protein-coupled receptor binding [GO:0001664];-;guanyl-nucleotide exchange factor activity [GO:0005085]	cytoplasm [GO:0005737];membrane [GO:0016020];-	G protein-coupled receptor signaling pathway [GO:0007186];positive regulation of transcription, DNA-templated [GO:0045893];-;Rho protein signal transduction [GO:0007266];G protein-coupled receptor binding [GO:0001664];-;guanyl-nucleotide exchange factor activity [GO:0005085];cytoplasm [GO:0005737];membrane [GO:0016020];-
Q9D8E6	60S ribosomal protein L4	67891	Rpl4	translation [GO:0006412];positive regulation of axon extension [GO:0045773];-;positive regulation of axonogenesis [GO:0050772]	structural constituent of ribosome [GO:0003735];-;5S rRNA binding [GO:0008097];RNA binding [GO:0003723]	ribonucleoprotein complex [GO:1990904];cytosol [GO:0005829];nucleus [GO:0005634];rough endoplasmic reticulum [GO:0005791];large ribosomal subunit [GO:0015934];postsynaptic density [GO:0014069];-;cytosolic ribosome [GO:0022626];A band [GO:0031672];cytosolic large ribosomal subunit [GO:0022625]	translation [GO:0006412];positive regulation of axon extension [GO:0045773];-;positive regulation of axonogenesis [GO:0050772];structural constituent of ribosome [GO:0003735];-;5S rRNA binding [GO:0008097];RNA binding [GO:0003723];ribonucleoprotein complex [GO:1990904];cytosol [GO:0005829];nucleus [GO:0005634];rough endoplasmic reticulum [GO:0005791];large ribosomal subunit [GO:0015934];postsynap…
P03995	Glial fibrillary acidic protein	14580	Gfap	gene expression [GO:0010467];intermediate filament organization [GO:0045109];extracellular matrix organization [GO:0030198];regulation of chaperone-mediated autophagy [GO:1904714];Bergmann glial cell differentiation [GO:0060020];positive regulation of glial cell proliferation [GO:0060252];positive regulation of Schwann cell proliferation [GO:0010625];D-aspartate import across plasma membrane [GO:…	structural constituent of cytoskeleton [GO:0005200];-;identical protein binding [GO:0042802];integrin binding [GO:0005178];kinase binding [GO:0019900]	cell projection [GO:0042995];cytoplasm [GO:0005737];cytoskeleton [GO:0005856];membrane [GO:0016020];cell body [GO:0044297];cytoplasmic side of lysosomal membrane [GO:0098574];astrocyte end-foot [GO:0097450];intermediate filament cytoskeleton [GO:0045111];-;glial cell projection [GO:0097386];astrocyte projection [GO:0097449];intermediate filament [GO:0005882];myelin sheath [GO:0043209]	gene expression [GO:0010467];intermediate filament organization [GO:0045109];extracellular matrix organization [GO:0030198];regulation of chaperone-mediated autophagy [GO:1904714];Bergmann glial cell differentiation [GO:0060020];positive regulation of glial cell proliferation [GO:0060252];positive regulation of Schwann cell proliferation [GO:0010625];D-aspartate import across plasma membrane [GO:…
A2AJI0	MAP7 domain-containing protein 1	245877	Map7d1	microtubule cytoskeleton organization [GO:0000226];-	-	spindle [GO:0005819];microtubule cytoskeleton [GO:0015630];-;cytosol [GO:0005829]	microtubule cytoskeleton organization [GO:0000226];-;-;spindle [GO:0005819];microtubule cytoskeleton [GO:0015630];-;cytosol [GO:0005829]
B9EIX2	AW555464 protein	217882	Cep170b	-	-	-	-
U5LP42	Anti-H5N1 hemagglutinin monoclonal anitbody H5M9 heavy chain			-	-	-	-
Q8C6E9	Uncharacterized protein		Pura	negative regulation of transcription, DNA-templated [GO:0045892];cell differentiation [GO:0030154];-;regulation of cell population proliferation [GO:0042127]	purine-rich negative regulatory element binding [GO:0032422];RNA polymerase II transcription regulatory region sequence-specific DNA binding [GO:0000977];-;DNA-binding transcription factor binding [GO:0140297];RNA binding [GO:0003723];single-stranded DNA binding [GO:0003697]	-;nucleus [GO:0005634]	negative regulation of transcription, DNA-templated [GO:0045892];cell differentiation [GO:0030154];-;regulation of cell population proliferation [GO:0042127];purine-rich negative regulatory element binding [GO:0032422];RNA polymerase II transcription regulatory region sequence-specific DNA binding [GO:0000977];-;DNA-binding transcription factor binding [GO:0140297];RNA binding [GO:0003723];single…
Q8C2Q3	RNA-binding protein 14	56275	Rbm14	positive regulation of transcription by RNA polymerase II [GO:0045944];SMAD protein signal transduction [GO:0060395];centriole assembly [GO:0098534];innate immune response [GO:0045087];-;activation of innate immune response [GO:0002218];mRNA splicing, via spliceosome [GO:0000398];negative regulation of centriole replication [GO:0046600];histone deacetylation [GO:0016575]	mRNA binding [GO:0003729];-;nuclear receptor coactivator activity [GO:0030374];RNA binding [GO:0003723]	cytoplasm [GO:0005737];nucleus [GO:0005634];nucleolus [GO:0005730];nuclear speck [GO:0016607];-;transcription regulator complex [GO:0005667]	positive regulation of transcription by RNA polymerase II [GO:0045944];SMAD protein signal transduction [GO:0060395];centriole assembly [GO:0098534];innate immune response [GO:0045087];-;activation of innate immune response [GO:0002218];mRNA splicing, via spliceosome [GO:0000398];negative regulation of centriole replication [GO:0046600];histone deacetylation [GO:0016575];mRNA binding [GO:0003729]…
Q9CQV8	14-3-3 protein beta/alpha	54401	Ywhab	positive regulation of catalytic activity [GO:0043085];negative regulation of transcription, DNA-templated [GO:0045892];negative regulation of G protein-coupled receptor signaling pathway [GO:0045744];negative regulation of protein dephosphorylation [GO:0035308];protein targeting [GO:0006605];-;cytoplasmic sequestering of protein [GO:0051220]	phosphoprotein binding [GO:0051219];protein domain specific binding [GO:0019904];histone deacetylase binding [GO:0042826];protein C-terminus binding [GO:0008022];protein kinase inhibitor activity [GO:0004860];enzyme binding [GO:0019899];-;identical protein binding [GO:0042802];phosphoserine residue binding [GO:0050815];protein-containing complex binding [GO:0044877]	cytoplasm [GO:0005737];cytosol [GO:0005829];nucleus [GO:0005634];melanosome [GO:0042470];-;transcription repressor complex [GO:0017053];perinuclear region of cytoplasm [GO:0048471];protein-containing complex [GO:0032991]	positive regulation of catalytic activity [GO:0043085];negative regulation of transcription, DNA-templated [GO:0045892];negative regulation of G protein-coupled receptor signaling pathway [GO:0045744];negative regulation of protein dephosphorylation [GO:0035308];protein targeting [GO:0006605];-;cytoplasmic sequestering of protein [GO:0051220];phosphoprotein binding [GO:0051219];protein domain spe…
G3UVV4	Hexokinase	15275	Hk1	hexose metabolic process [GO:0019318];cellular glucose homeostasis [GO:0001678];-;glycolytic process [GO:0006096]	glucose binding [GO:0005536];glucokinase activity [GO:0004340];-;ATP binding [GO:0005524]	-	hexose metabolic process [GO:0019318];cellular glucose homeostasis [GO:0001678];-;glycolytic process [GO:0006096];glucose binding [GO:0005536];glucokinase activity [GO:0004340];-;ATP binding [GO:0005524];-
Q3UMI7	Tr-type G domain-containing protein		Eef2	translation [GO:0006412];-	GTPase activity [GO:0003924];-;GTP binding [GO:0005525]	-	translation [GO:0006412];-;GTPase activity [GO:0003924];-;GTP binding [GO:0005525];-
V9GWW6	Muscular LMNA-interacting protein		Mlip	-	-	-	-
Q8CHT1	Ephexin-1	53972	Ngef	nervous system development [GO:0007399];regulation of GTPase activity [GO:0043087];cellular process [GO:0009987];-;ephrin receptor signaling pathway [GO:0048013];negative regulation of dendritic spine morphogenesis [GO:0061002];synapse pruning [GO:0098883];activation of GTPase activity [GO:0090630];cell differentiation [GO:0030154]	-;guanyl-nucleotide exchange factor activity [GO:0005085];ephrin receptor binding [GO:0046875]	cytosol [GO:0005829];growth cone [GO:0030426];glutamatergic synapse [GO:0098978];-;membrane [GO:0016020]	nervous system development [GO:0007399];regulation of GTPase activity [GO:0043087];cellular process [GO:0009987];-;ephrin receptor signaling pathway [GO:0048013];negative regulation of dendritic spine morphogenesis [GO:0061002];synapse pruning [GO:0098883];activation of GTPase activity [GO:0090630];cell differentiation [GO:0030154];-;guanyl-nucleotide exchange factor activity [GO:0005085];ephrin …
P63328	Serine/threonine-protein phosphatase 2B catalytic subunit alpha isoform	19055	Ppp3ca	response to amphetamine [GO:0001975];cardiac muscle hypertrophy in response to stress [GO:0014898];skeletal muscle fiber development [GO:0048741];negative regulation of production of miRNAs involved in gene silencing by miRNA [GO:1903799];modulation of chemical synaptic transmission [GO:0050804];peptidyl-serine dephosphorylation [GO:0070262];positive regulation of DNA-binding transcription factor…	phosphoprotein phosphatase activity [GO:0004721];ATPase binding [GO:0051117];calcium-dependent protein serine/threonine phosphatase activity [GO:0004723];calmodulin-dependent protein phosphatase activity [GO:0033192];protein serine/threonine phosphatase activity [GO:0004722];protein threonine phosphatase activity [GO:0106307];calmodulin binding [GO:0005516];metal ion binding [GO:0046872];protein …	Z disc [GO:0030018];cytoplasm [GO:0005737];plasma membrane [GO:0005886];slit diaphragm [GO:0036057];sarcolemma [GO:0042383];synapse [GO:0045202];cytosol [GO:0005829];nucleus [GO:0005634];dendritic spine [GO:0043197];cytoplasmic side of plasma membrane [GO:0009898];glutamatergic synapse [GO:0098978];nucleoplasm [GO:0005654];Schaffer collateral - CA1 synapse [GO:0098685];-;calcineurin complex [GO:0…	response to amphetamine [GO:0001975];cardiac muscle hypertrophy in response to stress [GO:0014898];skeletal muscle fiber development [GO:0048741];negative regulation of production of miRNAs involved in gene silencing by miRNA [GO:1903799];modulation of chemical synaptic transmission [GO:0050804];peptidyl-serine dephosphorylation [GO:0070262];positive regulation of DNA-binding transcription factor…
P97315	Cysteine and glycine-rich protein 1	13007	Csrp1	actin cytoskeleton organization [GO:0030036];sarcomere organization [GO:0045214];-;muscle tissue development [GO:0060537]	actinin binding [GO:0042805];structural constituent of muscle [GO:0008307];-;metal ion binding [GO:0046872]	Z disc [GO:0030018];cytoplasm [GO:0005737];nucleus [GO:0005634];nucleoplasm [GO:0005654];actin cytoskeleton [GO:0015629];-	actin cytoskeleton organization [GO:0030036];sarcomere organization [GO:0045214];-;muscle tissue development [GO:0060537];actinin binding [GO:0042805];structural constituent of muscle [GO:0008307];-;metal ion binding [GO:0046872];Z disc [GO:0030018];cytoplasm [GO:0005737];nucleus [GO:0005634];nucleoplasm [GO:0005654];actin cytoskeleton [GO:0015629];-
Q641P0	Actin-related protein 3B	242894	Actr3b	-	ATP binding [GO:0005524];-;actin binding [GO:0003779]	cell projection [GO:0042995];cytoplasm [GO:0005737];cytoskeleton [GO:0005856];-	-;ATP binding [GO:0005524];-;actin binding [GO:0003779];cell projection [GO:0042995];cytoplasm [GO:0005737];cytoskeleton [GO:0005856];-
Q6ZQ61	MKIAA0723 protein		Matr3	-	zinc ion binding [GO:0008270];-;RNA binding [GO:0003723]	-;nucleus [GO:0005634]	-;zinc ion binding [GO:0008270];-;RNA binding [GO:0003723];-;nucleus [GO:0005634]
P17183	Gamma-enolase	13807	Eno2	regulation of vacuole fusion, non-autophagic [GO:0032889];glycolytic process [GO:0006096];-	phosphopyruvate hydratase activity [GO:0004634];magnesium ion binding [GO:0000287];enzyme binding [GO:0019899];-;identical protein binding [GO:0042802];protein-containing complex binding [GO:0044877]	cell cortex region [GO:0099738];cytoplasm [GO:0005737];photoreceptor inner segment [GO:0001917];plasma membrane [GO:0005886];neuron projection [GO:0043005];phosphopyruvate hydratase complex [GO:0000015];neuronal cell body [GO:0043025];cytosol [GO:0005829];growth cone [GO:0030426];synaptic membrane [GO:0097060];perikaryon [GO:0043204];-;cell surface [GO:0009986];membrane raft [GO:0045121];membrane…	regulation of vacuole fusion, non-autophagic [GO:0032889];glycolytic process [GO:0006096];-;phosphopyruvate hydratase activity [GO:0004634];magnesium ion binding [GO:0000287];enzyme binding [GO:0019899];-;identical protein binding [GO:0042802];protein-containing complex binding [GO:0044877];cell cortex region [GO:0099738];cytoplasm [GO:0005737];photoreceptor inner segment [GO:0001917];plasma memb…
E9Q9C3	Afadin	17356	Afdn	signal transduction [GO:0007165];cell adhesion [GO:0007155]	-	-	signal transduction [GO:0007165];cell adhesion [GO:0007155];-;-
B2RSH2	Guanine nucleotide-binding protein G(i) subunit alpha-1	14677	Gnai1	regulation of mitotic spindle organization [GO:0060236];cell cycle [GO:0007049];cell division [GO:0051301];regulation of cAMP-mediated signaling [GO:0043949];negative regulation of synaptic transmission [GO:0050805];-;cellular response to forskolin [GO:1904322];G protein-coupled receptor signaling pathway [GO:0007186];positive regulation of protein localization to cell cortex [GO:1904778];adenyla…	GTPase activating protein binding [GO:0032794];G-protein beta/gamma-subunit complex binding [GO:0031683];GDP binding [GO:0019003];magnesium ion binding [GO:0000287];G protein-coupled serotonin receptor binding [GO:0031821];G protein-coupled receptor binding [GO:0001664];GTPase activity [GO:0003924];-;GTP binding [GO:0005525]	cell cortex region [GO:0099738];cytoplasm [GO:0005737];heterotrimeric G-protein complex [GO:0005834];plasma membrane [GO:0005886];midbody [GO:0030496];nucleus [GO:0005634];-;centrosome [GO:0005813];membrane raft [GO:0045121];membrane [GO:0016020];protein-containing complex [GO:0032991]	regulation of mitotic spindle organization [GO:0060236];cell cycle [GO:0007049];cell division [GO:0051301];regulation of cAMP-mediated signaling [GO:0043949];negative regulation of synaptic transmission [GO:0050805];-;cellular response to forskolin [GO:1904322];G protein-coupled receptor signaling pathway [GO:0007186];positive regulation of protein localization to cell cortex [GO:1904778];adenyla…
E9QKR0	Guanine nucleotide-binding protein G(I)/G(S)/G(T) subunit beta-2		Gnb2	signal transduction [GO:0007165];-	calcium channel regulator activity [GO:0005246];protein-containing complex binding [GO:0044877];-;GTPase binding [GO:0051020]	perinuclear region of cytoplasm [GO:0048471];-;protein-containing complex [GO:0032991];cell body [GO:0044297]	signal transduction [GO:0007165];-;calcium channel regulator activity [GO:0005246];protein-containing complex binding [GO:0044877];-;GTPase binding [GO:0051020];perinuclear region of cytoplasm [GO:0048471];-;protein-containing complex [GO:0032991];cell body [GO:0044297]
Q99KJ8	Dynactin subunit 2	69654	Dctn2	mitotic spindle organization [GO:0007052];protein localization to centrosome [GO:0071539];mitotic cell cycle [GO:0000278];melanosome transport [GO:0032402];-;mitotic metaphase plate congression [GO:0007080]	protein kinase binding [GO:0019901];-;spectrin binding [GO:0030507];identical protein binding [GO:0042802]	cytoplasm [GO:0005737];dynactin complex [GO:0005869];kinetochore [GO:0000776];dynein complex [GO:0030286];cytosol [GO:0005829];vesicle [GO:0031982];microtubule [GO:0005874];growth cone [GO:0030426];-;centrosome [GO:0005813];membrane [GO:0016020]	mitotic spindle organization [GO:0007052];protein localization to centrosome [GO:0071539];mitotic cell cycle [GO:0000278];melanosome transport [GO:0032402];-;mitotic metaphase plate congression [GO:0007080];protein kinase binding [GO:0019901];-;spectrin binding [GO:0030507];identical protein binding [GO:0042802];cytoplasm [GO:0005737];dynactin complex [GO:0005869];kinetochore [GO:0000776];dynein …
Q5UE59	Kinesin light chain	16593	Klc1	-	-	microtubule [GO:0005874];cytoplasm [GO:0005737];kinesin complex [GO:0005871]	-;-;microtubule [GO:0005874];cytoplasm [GO:0005737];kinesin complex [GO:0005871]
Q3UP61	Uncharacterized protein	13383	Dlg1	endothelial cell proliferation [GO:0001935];actin filament organization [GO:0007015];negative regulation of G1/S transition of mitotic cell cycle [GO:2000134];-;cell-cell adhesion [GO:0098609];cortical actin cytoskeleton organization [GO:0030866]	protein kinase binding [GO:0019901];phosphatase binding [GO:0019902];-	-;basolateral plasma membrane [GO:0016323]	endothelial cell proliferation [GO:0001935];actin filament organization [GO:0007015];negative regulation of G1/S transition of mitotic cell cycle [GO:2000134];-;cell-cell adhesion [GO:0098609];cortical actin cytoskeleton organization [GO:0030866];protein kinase binding [GO:0019901];phosphatase binding [GO:0019902];-;-;basolateral plasma membrane [GO:0016323]
P70333	Heterogeneous nuclear ribonucleoprotein H2	56258	Hnrnph2	regulation of RNA splicing [GO:0043484];-	-;RNA binding [GO:0003723]	ribonucleoprotein complex [GO:1990904];cytosol [GO:0005829];nucleoplasm [GO:0005654];postsynaptic density [GO:0014069];-	regulation of RNA splicing [GO:0043484];-;-;RNA binding [GO:0003723];ribonucleoprotein complex [GO:1990904];cytosol [GO:0005829];nucleoplasm [GO:0005654];postsynaptic density [GO:0014069];-
A0A087WPK3	Leucine-rich repeat flightless-interacting protein 1	16978	Lrrfip1	regulation of transcription, DNA-templated [GO:0006355]	-	-	regulation of transcription, DNA-templated [GO:0006355];-;-
P38647	Stress-70 protein, mitochondrial	15526	Hspa9	iron-sulfur cluster assembly [GO:0016226];chaperone cofactor-dependent protein refolding [GO:0051085];erythrocyte differentiation [GO:0030218];protein export from nucleus [GO:0006611];negative regulation of hemopoiesis [GO:1903707];protein autophosphorylation [GO:0046777];regulation of erythrocyte differentiation [GO:0045646];protein refolding [GO:0042026];cellular response to unfolded protein [G…	protein folding chaperone [GO:0044183];misfolded protein binding [GO:0051787];ubiquitin protein ligase binding [GO:0031625];unfolded protein binding [GO:0051082];ATP binding [GO:0005524];heat shock protein binding [GO:0031072];fibroblast growth factor binding [GO:0017134];enzyme binding [GO:0019899];chaperone binding [GO:0051087];-	cytoplasm [GO:0005737];nucleolus [GO:0005730];mitochondrial matrix [GO:0005759];-;mitochondrial nucleoid [GO:0042645];myelin sheath [GO:0043209];mitochondrion [GO:0005739]	iron-sulfur cluster assembly [GO:0016226];chaperone cofactor-dependent protein refolding [GO:0051085];erythrocyte differentiation [GO:0030218];protein export from nucleus [GO:0006611];negative regulation of hemopoiesis [GO:1903707];protein autophosphorylation [GO:0046777];regulation of erythrocyte differentiation [GO:0045646];protein refolding [GO:0042026];cellular response to unfolded protein [G…
P07901	Heat shock protein HSP 90-alpha	15519	Hsp90aa1	response to antibiotic [GO:0046677];neuron migration [GO:0001764];central nervous system neuron axonogenesis [GO:0021955];regulation of protein ubiquitination [GO:0031396];protein refolding [GO:0042026];positive regulation of cell size [GO:0045793];positive regulation of protein phosphorylation [GO:0001934];protein folding [GO:0006457];response to heat [GO:0009408];telomere maintenance via telome…	dATP binding [GO:0032564];protein phosphatase binding [GO:0019903];tau protein binding [GO:0048156];identical protein binding [GO:0042802];protein homodimerization activity [GO:0042803];histone deacetylase binding [GO:0042826];unfolded protein binding [GO:0051082];ATP binding [GO:0005524];-;GTPase binding [GO:0051020];ATP hydrolysis activity [GO:0140603];Rho GDP-dissociation inhibitor binding [GO…	collagen-containing extracellular matrix [GO:0062023];basolateral plasma membrane [GO:0016323];nucleus [GO:0005634];axonal growth cone [GO:0044295];perinuclear region of cytoplasm [GO:0048471];myelin sheath [GO:0043209];mitochondrion [GO:0005739];dendritic growth cone [GO:0044294];neuronal cell body [GO:0043025];-;cell surface [GO:0009986];brush border membrane [GO:0031526];plasma membrane [GO:00…	response to antibiotic [GO:0046677];neuron migration [GO:0001764];central nervous system neuron axonogenesis [GO:0021955];regulation of protein ubiquitination [GO:0031396];protein refolding [GO:0042026];positive regulation of cell size [GO:0045793];positive regulation of protein phosphorylation [GO:0001934];protein folding [GO:0006457];response to heat [GO:0009408];telomere maintenance via telome…
Q9WV34	MAGUK p55 subfamily member 2	50997	Mpp2	protein homooligomerization [GO:0051260];excitatory postsynaptic potential [GO:0060079];-;long-term synaptic potentiation [GO:0060291]	PDZ domain binding [GO:0030165];structural constituent of postsynaptic density [GO:0098919];-;transmembrane transporter binding [GO:0044325]	cytoplasm [GO:0005737];cytoskeleton [GO:0005856];anchored component of postsynaptic density membrane [GO:0099031];dendritic spine [GO:0043197];dendrite membrane [GO:0032590];glutamatergic synapse [GO:0098978];postsynaptic density [GO:0014069];Schaffer collateral - CA1 synapse [GO:0098685];-;dendritic shaft [GO:0043198]	protein homooligomerization [GO:0051260];excitatory postsynaptic potential [GO:0060079];-;long-term synaptic potentiation [GO:0060291];PDZ domain binding [GO:0030165];structural constituent of postsynaptic density [GO:0098919];-;transmembrane transporter binding [GO:0044325];cytoplasm [GO:0005737];cytoskeleton [GO:0005856];anchored component of postsynaptic density membrane [GO:0099031];dendritic…
Q8CAQ8	MICOS complex subunit Mic60	76614	Immt	cristae formation [GO:0042407];mitochondrial calcium ion homeostasis [GO:0051560];-	-	MICOS complex [GO:0061617];mitochondrial inner membrane [GO:0005743];mitochondrial intermembrane space [GO:0005758];-;myelin sheath [GO:0043209];mitochondrion [GO:0005739]	cristae formation [GO:0042407];mitochondrial calcium ion homeostasis [GO:0051560];-;-;MICOS complex [GO:0061617];mitochondrial inner membrane [GO:0005743];mitochondrial intermembrane space [GO:0005758];-;myelin sheath [GO:0043209];mitochondrion [GO:0005739]
Q91YR1	Twinfilin-1	19230	Twf1	sequestering of actin monomers [GO:0042989];regulation of actin phosphorylation [GO:0043538];barbed-end actin filament capping [GO:0051016];positive regulation of neuron projection development [GO:0010976];regulation of lamellipodium assembly [GO:0010591];negative regulation of actin filament polymerization [GO:0030837];-;actin filament depolymerization [GO:0030042];positive regulation of cardiac…	actin filament binding [GO:0051015];protein tyrosine kinase activity [GO:0004713];phosphatidylinositol-4,5-bisphosphate binding [GO:0005546];-;ATP binding [GO:0005524];actin monomer binding [GO:0003785];protein-containing complex binding [GO:0044877];actin binding [GO:0003779]	cytoplasm [GO:0005737];filopodium [GO:0030175];cytosol [GO:0005829];myofibril [GO:0030016];nucleolus [GO:0005730];actin cytoskeleton [GO:0015629];-;perinuclear region of cytoplasm [GO:0048471];actin filament [GO:0005884];cell-cell junction [GO:0005911]	sequestering of actin monomers [GO:0042989];regulation of actin phosphorylation [GO:0043538];barbed-end actin filament capping [GO:0051016];positive regulation of neuron projection development [GO:0010976];regulation of lamellipodium assembly [GO:0010591];negative regulation of actin filament polymerization [GO:0030837];-;actin filament depolymerization [GO:0030042];positive regulation of cardiac…
A0A411P8U6	Myelin basic protein		Mbp	-	structural constituent of myelin sheath [GO:0019911];-	-;myelin sheath [GO:0043209]	-;structural constituent of myelin sheath [GO:0019911];-;-;myelin sheath [GO:0043209]
G0YP42	Anti-human Langerin 2G3 lambda chain			-	-	-	-
A2A513	Keratin, type I cytoskeletal 10	16661	Krt10	peptide cross-linking [GO:0018149];keratinocyte differentiation [GO:0030216];protein heterotetramerization [GO:0051290];-	structural constituent of skin epidermis [GO:0030280];-;protein heterodimerization activity [GO:0046982]	cornified envelope [GO:0001533];cytoplasm [GO:0005737];intermediate filament [GO:0005882];-	peptide cross-linking [GO:0018149];keratinocyte differentiation [GO:0030216];protein heterotetramerization [GO:0051290];-;structural constituent of skin epidermis [GO:0030280];-;protein heterodimerization activity [GO:0046982];cornified envelope [GO:0001533];cytoplasm [GO:0005737];intermediate filament [GO:0005882];-
P62259	14-3-3 protein epsilon	22627	Ywhae	protein localization to nucleus [GO:0034504];regulation of postsynaptic membrane neurotransmitter receptor levels [GO:0099072];hippocampus development [GO:0021766];negative regulation of calcium ion transmembrane transporter activity [GO:1901020];MAPK cascade [GO:0000165];cerebral cortex development [GO:0021987];negative regulation of peptidyl-serine dephosphorylation [GO:1902309];cellular respon…	potassium channel regulator activity [GO:0015459];scaffold protein binding [GO:0097110];phosphoprotein binding [GO:0051219];protein domain specific binding [GO:0019904];transmembrane transporter binding [GO:0044325];ubiquitin protein ligase binding [GO:0031625];histone deacetylase binding [GO:0042826];protein-containing complex binding [GO:0044877];protein phosphatase binding [GO:0019903];-;enzym…	cytoplasm [GO:0005737];central region of growth cone [GO:0090724];axon [GO:0030424];synapse [GO:0045202];cytosol [GO:0005829];kinesin complex [GO:0005871];nucleus [GO:0005634];glutamatergic synapse [GO:0098978];melanosome [GO:0042470];-;mitochondrion [GO:0005739]	protein localization to nucleus [GO:0034504];regulation of postsynaptic membrane neurotransmitter receptor levels [GO:0099072];hippocampus development [GO:0021766];negative regulation of calcium ion transmembrane transporter activity [GO:1901020];MAPK cascade [GO:0000165];cerebral cortex development [GO:0021987];negative regulation of peptidyl-serine dephosphorylation [GO:1902309];cellular respon…
Q80VD1	Protein FAM98B	68215	Fam98b	protein methylation [GO:0006479];positive regulation of gene expression [GO:0010628];positive regulation of cell population proliferation [GO:0008284];-	protein methyltransferase activity [GO:0008276];-;identical protein binding [GO:0042802]	cytoplasm [GO:0005737];tRNA-splicing ligase complex [GO:0072669];nucleus [GO:0005634];nucleoplasm [GO:0005654];-;intracellular membrane-bounded organelle [GO:0043231]	protein methylation [GO:0006479];positive regulation of gene expression [GO:0010628];positive regulation of cell population proliferation [GO:0008284];-;protein methyltransferase activity [GO:0008276];-;identical protein binding [GO:0042802];cytoplasm [GO:0005737];tRNA-splicing ligase complex [GO:0072669];nucleus [GO:0005634];nucleoplasm [GO:0005654];-;intracellular membrane-bounded organelle [GO…
P51863	V-type proton ATPase subunit d 1	11972	Atp6v0d1	cellular iron ion homeostasis [GO:0006879];cellular response to increased oxygen levels [GO:0036295];vacuolar acidification [GO:0007035];vacuolar transport [GO:0007034];brain development [GO:0007420];-;cilium assembly [GO:0060271]	proton-transporting ATPase activity, rotational mechanism [GO:0046961];-;protein-containing complex binding [GO:0044877]	membrane [GO:0016020];axon terminus [GO:0043679];neuron projection [GO:0043005];synaptic vesicle [GO:0008021];vacuolar proton-transporting V-type ATPase complex [GO:0016471];proton-transporting V-type ATPase, V0 domain [GO:0033179];protein-containing complex [GO:0032991];-;centrosome [GO:0005813];plasma membrane proton-transporting V-type ATPase complex [GO:0033181];apical plasma membrane [GO:001…	cellular iron ion homeostasis [GO:0006879];cellular response to increased oxygen levels [GO:0036295];vacuolar acidification [GO:0007035];vacuolar transport [GO:0007034];brain development [GO:0007420];-;cilium assembly [GO:0060271];proton-transporting ATPase activity, rotational mechanism [GO:0046961];-;protein-containing complex binding [GO:0044877];membrane [GO:0016020];axon terminus [GO:0043679…
B2RRE7	OTU domain-containing protein 4	73945	Otud4	protein K48-linked deubiquitination [GO:0071108];negative regulation of toll-like receptor signaling pathway [GO:0034122];innate immune response [GO:0045087];-;protein K63-linked deubiquitination [GO:0070536];regulation of protein K48-linked deubiquitination [GO:1903093];negative regulation of interleukin-1-mediated signaling pathway [GO:2000660];protein deubiquitination [GO:0016579];positive reg…	Lys63-specific deubiquitinase activity [GO:0061578];-;molecular adaptor activity [GO:0060090];thiol-dependent deubiquitinase [GO:0004843]	-;cytosol [GO:0005829];nucleus [GO:0005634]	protein K48-linked deubiquitination [GO:0071108];negative regulation of toll-like receptor signaling pathway [GO:0034122];innate immune response [GO:0045087];-;protein K63-linked deubiquitination [GO:0070536];regulation of protein K48-linked deubiquitination [GO:1903093];negative regulation of interleukin-1-mediated signaling pathway [GO:2000660];protein deubiquitination [GO:0016579];positive reg…
Q9JIA1	Leucine-rich glioma-inactivated protein 1	56839	Lgi1	neuron projection development [GO:0031175];axon guidance [GO:0007411];-;neurotransmitter receptor localization to postsynaptic specialization membrane [GO:0099645];positive regulation of synaptic transmission [GO:0050806];positive regulation of cell growth [GO:0030307]	signaling receptor binding [GO:0005102];-	extracellular space [GO:0005615];synaptic cleft [GO:0043083];synapse [GO:0045202];glutamatergic synapse [GO:0098978];-	neuron projection development [GO:0031175];axon guidance [GO:0007411];-;neurotransmitter receptor localization to postsynaptic specialization membrane [GO:0099645];positive regulation of synaptic transmission [GO:0050806];positive regulation of cell growth [GO:0030307];signaling receptor binding [GO:0005102];-;extracellular space [GO:0005615];synaptic cleft [GO:0043083];synapse [GO:0045202];gluta…
Q80YE7	Death-associated protein kinase 1	69635	Dapk1	regulation of NMDA receptor activity [GO:2000310];positive regulation of cysteine-type endopeptidase activity involved in apoptotic process [GO:0043280];negative regulation of translation [GO:0017148];apoptotic signaling pathway [GO:0097190];cellular response to interferon-gamma [GO:0071346];cellular response to hydroperoxide [GO:0071447];negative regulation of apoptotic process [GO:0043066];posi…	calmodulin-dependent protein kinase activity [GO:0004683];protein threonine kinase activity [GO:0106311];protein serine/threonine kinase activity [GO:0004674];protein kinase activity [GO:0004672];ATP binding [GO:0005524];protein serine kinase activity [GO:0106310];calmodulin binding [GO:0005516];identical protein binding [GO:0042802];-;GTP binding [GO:0005525];syntaxin-1 binding [GO:0017075]	cytoplasm [GO:0005737];plasma membrane [GO:0005886];cytosol [GO:0005829];nucleus [GO:0005634];actin cytoskeleton [GO:0015629];-	regulation of NMDA receptor activity [GO:2000310];positive regulation of cysteine-type endopeptidase activity involved in apoptotic process [GO:0043280];negative regulation of translation [GO:0017148];apoptotic signaling pathway [GO:0097190];cellular response to interferon-gamma [GO:0071346];cellular response to hydroperoxide [GO:0071447];negative regulation of apoptotic process [GO:0043066];posi…
F7BLT7	Guanine nucleotide-binding protein G(o) subunit alpha		Gnao1	G protein-coupled receptor signaling pathway [GO:0007186];-	G-protein beta/gamma-subunit complex binding [GO:0031683];guanyl nucleotide binding [GO:0019001];GTPase activity [GO:0003924];-	-	G protein-coupled receptor signaling pathway [GO:0007186];-;G-protein beta/gamma-subunit complex binding [GO:0031683];guanyl nucleotide binding [GO:0019001];GTPase activity [GO:0003924];-;-
Q501J6	Probable ATP-dependent RNA helicase DDX17	67040	Ddx17	positive regulation of transcription by RNA polymerase II [GO:0045944];pri-miRNA transcription by RNA polymerase II [GO:0061614];gene silencing by RNA [GO:0031047];rRNA processing [GO:0006364];regulation of skeletal muscle cell differentiation [GO:2001014];intracellular estrogen receptor signaling pathway [GO:0030520];regulation of transcription by RNA polymerase II [GO:0006357];epithelial to mes…	ATP binding [GO:0005524];RNA helicase activity [GO:0003724];transcription coactivator activity [GO:0003713];-;RNA binding [GO:0003723];ATP hydrolysis activity [GO:0140603]	cytoplasm [GO:0005737];ribonucleoprotein complex [GO:1990904];cytosol [GO:0005829];nucleus [GO:0005634];nucleolus [GO:0005730];nuclear speck [GO:0016607];-	positive regulation of transcription by RNA polymerase II [GO:0045944];pri-miRNA transcription by RNA polymerase II [GO:0061614];gene silencing by RNA [GO:0031047];rRNA processing [GO:0006364];regulation of skeletal muscle cell differentiation [GO:2001014];intracellular estrogen receptor signaling pathway [GO:0030520];regulation of transcription by RNA polymerase II [GO:0006357];epithelial to mes…
Q8R570	Synaptosomal-associated protein 47	67826	Snap47	vesicle-mediated transport in synapse [GO:0099003];exocytosis [GO:0006887];exocytic insertion of neurotransmitter receptor to postsynaptic membrane [GO:0098967];vesicle fusion [GO:0006906];synaptic vesicle fusion to presynaptic active zone membrane [GO:0031629];-;long-term synaptic potentiation [GO:0060291];synaptic vesicle priming [GO:0016082]	syntaxin binding [GO:0019905];SNAP receptor activity [GO:0005484];-	plasma membrane [GO:0005886];SNARE complex [GO:0031201];neuronal cell body [GO:0043025];hippocampal mossy fiber to CA3 synapse [GO:0098686];glutamatergic synapse [GO:0098978];dendrite [GO:0030425];postsynaptic density [GO:0014069];-;asymmetric synapse [GO:0032279];perinuclear region of cytoplasm [GO:0048471];membrane [GO:0016020];synaptic vesicle membrane [GO:0030672]	vesicle-mediated transport in synapse [GO:0099003];exocytosis [GO:0006887];exocytic insertion of neurotransmitter receptor to postsynaptic membrane [GO:0098967];vesicle fusion [GO:0006906];synaptic vesicle fusion to presynaptic active zone membrane [GO:0031629];-;long-term synaptic potentiation [GO:0060291];synaptic vesicle priming [GO:0016082];syntaxin binding [GO:0019905];SNAP receptor activity…
Q91VA7	Isocitrate dehydrogenase [NAD] subunit, mitochondrial	170718	Idh3b	tricarboxylic acid cycle [GO:0006099];2-oxoglutarate metabolic process [GO:0006103];isocitrate metabolic process [GO:0006102];-;NADH metabolic process [GO:0006734]	isocitrate dehydrogenase (NAD+) activity [GO:0004449];NAD binding [GO:0051287];magnesium ion binding [GO:0000287];-	-;mitochondrion [GO:0005739]	tricarboxylic acid cycle [GO:0006099];2-oxoglutarate metabolic process [GO:0006103];isocitrate metabolic process [GO:0006102];-;NADH metabolic process [GO:0006734];isocitrate dehydrogenase (NAD+) activity [GO:0004449];NAD binding [GO:0051287];magnesium ion binding [GO:0000287];-;-;mitochondrion [GO:0005739]
E9Q456	Tropomyosin alpha-1 chain		Tpm1	-	-;actin binding [GO:0003779]	cytoskeleton [GO:0005856];-	-;-;actin binding [GO:0003779];cytoskeleton [GO:0005856];-
G5E8R1	Tropomyosin alpha-1 chain	22003	Tpm1	-	-;actin binding [GO:0003779]	cytoskeleton [GO:0005856];-	-;-;actin binding [GO:0003779];cytoskeleton [GO:0005856];-
Q4VAB6	Igh protein		Igh	-	-	-	-
E9PYX3	Non-specific serine/threonine protein kinase		Mark2	-	protein threonine kinase activity [GO:0106311];protein serine kinase activity [GO:0106310];-;ATP binding [GO:0005524]	dendrite [GO:0030425];-	-;protein threonine kinase activity [GO:0106311];protein serine kinase activity [GO:0106310];-;ATP binding [GO:0005524];dendrite [GO:0030425];-
Q9Z0H8	CAP-Gly domain-containing linker protein 2	269713	Clip2	cytoplasmic microtubule organization [GO:0031122];-	microtubule binding [GO:0008017];microtubule plus-end binding [GO:0051010];-	cytoplasm [GO:0005737];microtubule cytoskeleton [GO:0015630];dendritic microtubule [GO:1901588];lamellar body [GO:0042599];nucleus [GO:0005634];microtubule plus-end [GO:0035371];-;cytoplasmic microtubule [GO:0005881]	cytoplasmic microtubule organization [GO:0031122];-;microtubule binding [GO:0008017];microtubule plus-end binding [GO:0051010];-;cytoplasm [GO:0005737];microtubule cytoskeleton [GO:0015630];dendritic microtubule [GO:1901588];lamellar body [GO:0042599];nucleus [GO:0005634];microtubule plus-end [GO:0035371];-;cytoplasmic microtubule [GO:0005881]
P11499	Heat shock protein HSP 90-beta	15516	Hsp90ab1	regulation of type I interferon-mediated signaling pathway [GO:0060338];response to cocaine [GO:0042220];regulation of interferon-gamma-mediated signaling pathway [GO:0060334];positive regulation of cell differentiation [GO:0045597];central nervous system neuron axonogenesis [GO:0021955];regulation of protein ubiquitination [GO:0031396];cellular response to organic cyclic compound [GO:0071407];po…	protein kinase binding [GO:0019901];CTP binding [GO:0002135];dATP binding [GO:0032564];peptide binding [GO:0042277];tau protein binding [GO:0048156];identical protein binding [GO:0042802];protein homodimerization activity [GO:0042803];histone deacetylase binding [GO:0042826];unfolded protein binding [GO:0051082];ATP binding [GO:0005524];-;nitric-oxide synthase regulator activity [GO:0030235];ubiq…	basolateral plasma membrane [GO:0016323];dynein axonemal particle [GO:0120293];nucleus [GO:0005634];axonal growth cone [GO:0044295];perinuclear region of cytoplasm [GO:0048471];mitochondrion [GO:0005739];dendritic growth cone [GO:0044294];neuronal cell body [GO:0043025];-;cell surface [GO:0009986];brush border membrane [GO:0031526];lysosomal membrane [GO:0005765];plasma membrane [GO:0005886];incl…	regulation of type I interferon-mediated signaling pathway [GO:0060338];response to cocaine [GO:0042220];regulation of interferon-gamma-mediated signaling pathway [GO:0060334];positive regulation of cell differentiation [GO:0045597];central nervous system neuron axonogenesis [GO:0021955];regulation of protein ubiquitination [GO:0031396];cellular response to organic cyclic compound [GO:0071407];po…
Q58E54	Igh protein		Igh	-	-	-	-
Q9DB77	Cytochrome b-c1 complex subunit 2, mitochondrial	67003	Uqcrc2	response to drug [GO:0042493];-;proteolysis [GO:0006508]	-;protein-containing complex binding [GO:0044877];metal ion binding [GO:0046872]	mitochondrial respiratory chain complex III [GO:0005750];mitochondrial respiratory chain complex IV [GO:0005751];mitochondrial inner membrane [GO:0005743];nucleoplasm [GO:0005654];-;myelin sheath [GO:0043209];mitochondrion [GO:0005739]	response to drug [GO:0042493];-;proteolysis [GO:0006508];-;protein-containing complex binding [GO:0044877];metal ion binding [GO:0046872];mitochondrial respiratory chain complex III [GO:0005750];mitochondrial respiratory chain complex IV [GO:0005751];mitochondrial inner membrane [GO:0005743];nucleoplasm [GO:0005654];-;myelin sheath [GO:0043209];mitochondrion [GO:0005739]
P47857	ATP-dependent 6-phosphofructokinase, muscle type	18642	Pfkm	canonical glycolysis [GO:0061621];fructose 1,6-bisphosphate metabolic process [GO:0030388];glycogen catabolic process [GO:0005980];muscle cell cellular homeostasis [GO:0046716];positive regulation of insulin secretion [GO:0032024];positive regulation of transcription by RNA polymerase II [GO:0045944];glycolytic process through fructose-6-phosphate [GO:0061615];glucose homeostasis [GO:0042593];gly…	carbohydrate binding [GO:0030246];fructose-6-phosphate binding [GO:0070095];fructose binding [GO:0070061];phosphofructokinase activity [GO:0008443];metal ion binding [GO:0046872];identical protein binding [GO:0042802];protein C-terminus binding [GO:0008022];-;ATP binding [GO:0005524];AMP binding [GO:0016208];6-phosphofructokinase activity [GO:0003872];monosaccharide binding [GO:0048029];kinase bi…	apical plasma membrane [GO:0016324];6-phosphofructokinase complex [GO:0005945];cytosol [GO:0005829];nucleus [GO:0005634];-;membrane [GO:0016020];sperm principal piece [GO:0097228]	canonical glycolysis [GO:0061621];fructose 1,6-bisphosphate metabolic process [GO:0030388];glycogen catabolic process [GO:0005980];muscle cell cellular homeostasis [GO:0046716];positive regulation of insulin secretion [GO:0032024];positive regulation of transcription by RNA polymerase II [GO:0045944];glycolytic process through fructose-6-phosphate [GO:0061615];glucose homeostasis [GO:0042593];gly…
Q99KI0	Aconitate hydratase, mitochondrial	11429	Aco2	citrate metabolic process [GO:0006101];tricarboxylic acid cycle [GO:0006099];response to isolation stress [GO:0035900];liver development [GO:0001889];-;isocitrate metabolic process [GO:0006102]	4 iron, 4 sulfur cluster binding [GO:0051539];aconitate hydratase activity [GO:0003994];iron ion binding [GO:0005506];citrate dehydratase activity [GO:0047780];3 iron, 4 sulfur cluster binding [GO:0051538];-	-;cytosol [GO:0005829];myelin sheath [GO:0043209];mitochondrion [GO:0005739]	citrate metabolic process [GO:0006101];tricarboxylic acid cycle [GO:0006099];response to isolation stress [GO:0035900];liver development [GO:0001889];-;isocitrate metabolic process [GO:0006102];4 iron, 4 sulfur cluster binding [GO:0051539];aconitate hydratase activity [GO:0003994];iron ion binding [GO:0005506];citrate dehydratase activity [GO:0047780];3 iron, 4 sulfur cluster binding [GO:0051538]…
P17751	Triosephosphate isomerase	21991	Tpi1	gluconeogenesis [GO:0006094];glucose metabolic process [GO:0006006];glycerol catabolic process [GO:0019563];methylglyoxal biosynthetic process [GO:0019242];glycolytic process [GO:0006096];-;glyceraldehyde-3-phosphate metabolic process [GO:0019682];glyceraldehyde-3-phosphate biosynthetic process [GO:0046166]	protein homodimerization activity [GO:0042803];ubiquitin protein ligase binding [GO:0031625];methylglyoxal synthase activity [GO:0008929];triose-phosphate isomerase activity [GO:0004807];-;isomerase activity [GO:0016853]	-;cytosol [GO:0005829]	gluconeogenesis [GO:0006094];glucose metabolic process [GO:0006006];glycerol catabolic process [GO:0019563];methylglyoxal biosynthetic process [GO:0019242];glycolytic process [GO:0006096];-;glyceraldehyde-3-phosphate metabolic process [GO:0019682];glyceraldehyde-3-phosphate biosynthetic process [GO:0046166];protein homodimerization activity [GO:0042803];ubiquitin protein ligase binding [GO:003162…
E9Q6E0	C-Jun-amino-terminal kinase-interacting protein 3	30957	Mapk8ip3	-	MAP-kinase scaffold activity [GO:0005078];-	cytoplasm [GO:0005737];-	-;MAP-kinase scaffold activity [GO:0005078];-;cytoplasm [GO:0005737];-
A0A1W2P6F6	Myosin light polypeptide 6		Myl6	-	calcium ion binding [GO:0005509]	-	-;calcium ion binding [GO:0005509];-
Q3UF82	Mitogen-activated protein kinase		Mapk1	-	protein threonine kinase activity [GO:0106311];protein serine kinase activity [GO:0106310];MAP kinase activity [GO:0004707];-;ATP binding [GO:0005524]	-;caveola [GO:0005901]	-;protein threonine kinase activity [GO:0106311];protein serine kinase activity [GO:0106310];MAP kinase activity [GO:0004707];-;ATP binding [GO:0005524];-;caveola [GO:0005901]
A0A087WPX3	Neurofascin		Nfasc	myelination [GO:0042552];peripheral nervous system development [GO:0007422];axon guidance [GO:0007411];cell adhesion [GO:0007155];-;protein localization to plasma membrane [GO:0072659];transmission of nerve impulse [GO:0019226];synapse organization [GO:0050808]	-;protein domain specific binding [GO:0019904]	node of Ranvier [GO:0033268];integral component of plasma membrane [GO:0005887];dendrite [GO:0030425];axon initial segment [GO:0043194];Schwann cell microvillus [GO:0097454];-	myelination [GO:0042552];peripheral nervous system development [GO:0007422];axon guidance [GO:0007411];cell adhesion [GO:0007155];-;protein localization to plasma membrane [GO:0072659];transmission of nerve impulse [GO:0019226];synapse organization [GO:0050808];-;protein domain specific binding [GO:0019904];node of Ranvier [GO:0033268];integral component of plasma membrane [GO:0005887];dendrite […
Q9CX86	Heterogeneous nuclear ribonucleoprotein A0	77134	Hnrnpa0	response to lipopolysaccharide [GO:0032496];3'-UTR-mediated mRNA stabilization [GO:0070935];inflammatory response [GO:0006954];-	mRNA binding [GO:0003729];protein kinase binding [GO:0019901];mRNA 3'-UTR AU-rich region binding [GO:0035925];-	nucleoplasm [GO:0005654];-;nucleus [GO:0005634]	response to lipopolysaccharide [GO:0032496];3'-UTR-mediated mRNA stabilization [GO:0070935];inflammatory response [GO:0006954];-;mRNA binding [GO:0003729];protein kinase binding [GO:0019901];mRNA 3'-UTR AU-rich region binding [GO:0035925];-;nucleoplasm [GO:0005654];-;nucleus [GO:0005634]
Q8BH59	Calcium-binding mitochondrial carrier protein Aralar1	78830	Slc25a12	aspartate transmembrane transport [GO:0015810];L-glutamate transmembrane transport [GO:0015813];glutamate biosynthetic process [GO:0006537];positive regulation of glucose metabolic process [GO:0010907];negative regulation of glucose catabolic process to lactate via pyruvate [GO:1904024];-;malate-aspartate shuttle [GO:0043490];positive regulation of ATP biosynthetic process [GO:2001171];response t…	transmembrane transporter activity [GO:0022857];L-aspartate transmembrane transporter activity [GO:0015183];L-glutamate transmembrane transporter activity [GO:0005313];-;identical protein binding [GO:0042802];calcium ion binding [GO:0005509]	integral component of membrane [GO:0016021];mitochondrial inner membrane [GO:0005743];-;myelin sheath [GO:0043209];mitochondrion [GO:0005739]	aspartate transmembrane transport [GO:0015810];L-glutamate transmembrane transport [GO:0015813];glutamate biosynthetic process [GO:0006537];positive regulation of glucose metabolic process [GO:0010907];negative regulation of glucose catabolic process to lactate via pyruvate [GO:1904024];-;malate-aspartate shuttle [GO:0043490];positive regulation of ATP biosynthetic process [GO:2001171];response t…
Q9Z2Q6	Septin-5	18951	Septin5	social behavior [GO:0035176];positive regulation of exocytosis [GO:0045921];regulation of exocytosis [GO:0017157];adult behavior [GO:0030534];regulation of synaptic vesicle docking [GO:0099148];cellular protein localization [GO:0034613];-;cytoskeleton-dependent cytokinesis [GO:0061640]	protein homodimerization activity [GO:0042803];phosphatidylinositol binding [GO:0035091];GDP binding [GO:0019003];molecular adaptor activity [GO:0060090];GTP binding [GO:0005525];GTPase activity [GO:0003924];syntaxin binding [GO:0019905];-;identical protein binding [GO:0042802]	septin ring [GO:0005940];microtubule cytoskeleton [GO:0015630];terminal bouton [GO:0043195];cell cortex [GO:0005938];plasma membrane [GO:0005886];axon terminus [GO:0043679];septin complex [GO:0031105];synapse [GO:0045202];cell division site [GO:0032153];synaptic vesicle [GO:0008021];calyx of Held [GO:0044305];presynapse [GO:0098793];stress fiber [GO:0001725];-;cleavage furrow [GO:0032154]	social behavior [GO:0035176];positive regulation of exocytosis [GO:0045921];regulation of exocytosis [GO:0017157];adult behavior [GO:0030534];regulation of synaptic vesicle docking [GO:0099148];cellular protein localization [GO:0034613];-;cytoskeleton-dependent cytokinesis [GO:0061640];protein homodimerization activity [GO:0042803];phosphatidylinositol binding [GO:0035091];GDP binding [GO:0019003…
Q9R1V6	Disintegrin and metalloproteinase domain-containing protein 22	11496	Adam22	adult locomotory behavior [GO:0008344];gliogenesis [GO:0042063];-;neurotransmitter receptor localization to postsynaptic specialization membrane [GO:0099645];myelination in peripheral nervous system [GO:0022011];Schwann cell differentiation [GO:0014037]	metalloendopeptidase activity [GO:0004222];-	plasma membrane [GO:0005886];integral component of membrane [GO:0016021];axon [GO:0030424];glutamatergic synapse [GO:0098978];-;integral component of postsynaptic density membrane [GO:0099061]	adult locomotory behavior [GO:0008344];gliogenesis [GO:0042063];-;neurotransmitter receptor localization to postsynaptic specialization membrane [GO:0099645];myelination in peripheral nervous system [GO:0022011];Schwann cell differentiation [GO:0014037];metalloendopeptidase activity [GO:0004222];-;plasma membrane [GO:0005886];integral component of membrane [GO:0016021];axon [GO:0030424];glutamate…
A0A075B5T2	Immunoglobulin heavy variable 6-3		Ighv6-3	complement activation, classical pathway [GO:0006958];phagocytosis, recognition [GO:0006910];B cell receptor signaling pathway [GO:0050853];phagocytosis, engulfment [GO:0006911];defense response to bacterium [GO:0042742];innate immune response [GO:0045087];-;positive regulation of B cell activation [GO:0050871]	antigen binding [GO:0003823];immunoglobulin receptor binding [GO:0034987];-	-;external side of plasma membrane [GO:0009897];immunoglobulin complex, circulating [GO:0042571]	complement activation, classical pathway [GO:0006958];phagocytosis, recognition [GO:0006910];B cell receptor signaling pathway [GO:0050853];phagocytosis, engulfment [GO:0006911];defense response to bacterium [GO:0042742];innate immune response [GO:0045087];-;positive regulation of B cell activation [GO:0050871];antigen binding [GO:0003823];immunoglobulin receptor binding [GO:0034987];-;-;external…
G5E8R2	Tropomyosin alpha-1 chain	22003	Tpm1	-	-;actin binding [GO:0003779]	cytoskeleton [GO:0005856];-	-;-;actin binding [GO:0003779];cytoskeleton [GO:0005856];-
G3X9N3	PNMA-like 2	434128	Pnmal2	-	-	-	-
Q02105	Complement C1q subcomponent subunit C	12262	C1qc	complement activation, classical pathway [GO:0006958];innate immune response [GO:0045087];negative regulation of granulocyte differentiation [GO:0030853];negative regulation of macrophage differentiation [GO:0045650];-;synapse pruning [GO:0098883]	-	postsynapse [GO:0098794];extracellular space [GO:0005615];synapse [GO:0045202];collagen trimer [GO:0005581];-	complement activation, classical pathway [GO:0006958];innate immune response [GO:0045087];negative regulation of granulocyte differentiation [GO:0030853];negative regulation of macrophage differentiation [GO:0045650];-;synapse pruning [GO:0098883];-;postsynapse [GO:0098794];extracellular space [GO:0005615];synapse [GO:0045202];collagen trimer [GO:0005581];-
Q91WR1	Igh protein		Igh	-	-	-	-
Q8CHC4	Synaptojanin-1		Synj1	phosphatidylinositol-mediated signaling [GO:0048015];phosphatidylinositol metabolic process [GO:0046488];positive regulation of receptor-mediated endocytosis [GO:0048260];neurotransmitter transport [GO:0006836];positive regulation of endosome organization [GO:1904980];positive regulation of gliogenesis [GO:0014015];response to retinoic acid [GO:0032526];-;regulation of postsynaptic neurotransmitt…	phosphatidylinositol-3-phosphatase activity [GO:0004438];EH domain binding [GO:1990175];inositol-1,4,5-trisphosphate 5-phosphatase activity [GO:0052658];phosphatidylinositol phosphate 5-phosphatase activity [GO:0034595];phosphatidylinositol-4,5-bisphosphate 5-phosphatase activity [GO:0004439];protein C-terminus binding [GO:0008022];SH3 domain binding [GO:0017124];-;RNA binding [GO:0003723];phosph…	cytoplasm [GO:0005737];parallel fiber to Purkinje cell synapse [GO:0098688];postsynapse [GO:0098794];terminal bouton [GO:0043195];neuron projection [GO:0043005];clathrin coat of coated pit [GO:0030132];presynapse [GO:0098793];glutamatergic synapse [GO:0098978];synaptic membrane [GO:0097060];membrane coat [GO:0030117];Schaffer collateral - CA1 synapse [GO:0098685];vesicle membrane [GO:0012506];-;p…	phosphatidylinositol-mediated signaling [GO:0048015];phosphatidylinositol metabolic process [GO:0046488];positive regulation of receptor-mediated endocytosis [GO:0048260];neurotransmitter transport [GO:0006836];positive regulation of endosome organization [GO:1904980];positive regulation of gliogenesis [GO:0014015];response to retinoic acid [GO:0032526];-;regulation of postsynaptic neurotransmitt…
Q3TGQ3	Uncharacterized protein		Ctnna1	epithelial cell-cell adhesion [GO:0090136];-;actin filament organization [GO:0007015]	beta-catenin binding [GO:0008013];actin filament binding [GO:0051015];structural molecule activity [GO:0005198];-;cadherin binding [GO:0045296]	plasma membrane [GO:0005886];cytosol [GO:0005829];actin cytoskeleton [GO:0015629];-;adherens junction [GO:0005912]	epithelial cell-cell adhesion [GO:0090136];-;actin filament organization [GO:0007015];beta-catenin binding [GO:0008013];actin filament binding [GO:0051015];structural molecule activity [GO:0005198];-;cadherin binding [GO:0045296];plasma membrane [GO:0005886];cytosol [GO:0005829];actin cytoskeleton [GO:0015629];-;adherens junction [GO:0005912]
P05064	Fructose-bisphosphate aldolase A	11674	Aldoa	fructose 1,6-bisphosphate metabolic process [GO:0030388];positive regulation of cell migration [GO:0030335];muscle cell cellular homeostasis [GO:0046716];protein homotetramerization [GO:0051289];regulation of cell shape [GO:0008360];striated muscle contraction [GO:0006941];glycolytic process through fructose-6-phosphate [GO:0061615];binding of sperm to zona pellucida [GO:0007339];fructose metabol…	fructose binding [GO:0070061];-;identical protein binding [GO:0042802];cytoskeletal protein binding [GO:0008092];protease binding [GO:0002020];fructose-bisphosphate aldolase activity [GO:0004332]	Z disc [GO:0030018];cytoplasm [GO:0005737];plasma membrane [GO:0005886];extracellular exosome [GO:0070062];extracellular space [GO:0005615];cytosol [GO:0005829];sperm fibrous sheath [GO:0035686];sperm head [GO:0061827];actin cytoskeleton [GO:0015629];heterochromatin [GO:0000792];-;M band [GO:0031430];membrane [GO:0016020];protein-containing complex [GO:0032991];myelin sheath [GO:0043209];mitochon…	fructose 1,6-bisphosphate metabolic process [GO:0030388];positive regulation of cell migration [GO:0030335];muscle cell cellular homeostasis [GO:0046716];protein homotetramerization [GO:0051289];regulation of cell shape [GO:0008360];striated muscle contraction [GO:0006941];glycolytic process through fructose-6-phosphate [GO:0061615];binding of sperm to zona pellucida [GO:0007339];fructose metabol…
A0A338P769	Septin		Septin5	regulation of exocytosis [GO:0017157];-	-;GTP binding [GO:0005525]	cytoskeleton [GO:0005856];-;synaptic vesicle [GO:0008021]	regulation of exocytosis [GO:0017157];-;-;GTP binding [GO:0005525];cytoskeleton [GO:0005856];-;synaptic vesicle [GO:0008021]
P08752	Guanine nucleotide-binding protein G(i) subunit alpha-2	14678	Gnai2	positive regulation of urine volume [GO:0035810];positive regulation of cell population proliferation [GO:0008284];negative regulation of apoptotic signaling pathway [GO:2001234];positive regulation of neural precursor cell proliferation [GO:2000179];cell division [GO:0051301];regulation of calcium ion transport [GO:0051924];negative regulation of synaptic transmission [GO:0050805];G protein-coup…	G-protein beta/gamma-subunit complex binding [GO:0031683];metal ion binding [GO:0046872];G protein-coupled receptor binding [GO:0001664];GTPase activity [GO:0003924];-;GTP binding [GO:0005525]	heterotrimeric G-protein complex [GO:0005834];cytoplasm [GO:0005737];plasma membrane [GO:0005886];midbody [GO:0030496];synapse [GO:0045202];cytosol [GO:0005829];cell body [GO:0044297];nucleus [GO:0005634];nucleoplasm [GO:0005654];dendrite [GO:0030425];-;centrosome [GO:0005813];membrane raft [GO:0045121];membrane [GO:0016020]	positive regulation of urine volume [GO:0035810];positive regulation of cell population proliferation [GO:0008284];negative regulation of apoptotic signaling pathway [GO:2001234];positive regulation of neural precursor cell proliferation [GO:2000179];cell division [GO:0051301];regulation of calcium ion transport [GO:0051924];negative regulation of synaptic transmission [GO:0050805];G protein-coup…
P45591	Cofilin-2	12632	Cfl2	actin filament fragmentation [GO:0030043];muscle cell cellular homeostasis [GO:0046716];sarcomere organization [GO:0045214];actin filament organization [GO:0007015];skeletal muscle tissue development [GO:0007519];positive regulation of actin filament depolymerization [GO:0030836];actin filament severing [GO:0051014];-;actin filament depolymerization [GO:0030042];cell motility [GO:0048870]	actin filament binding [GO:0051015];-	Z disc [GO:0030018];cytoplasm [GO:0005737];nuclear matrix [GO:0016363];actin cytoskeleton [GO:0015629];-;I band [GO:0031674]	actin filament fragmentation [GO:0030043];muscle cell cellular homeostasis [GO:0046716];sarcomere organization [GO:0045214];actin filament organization [GO:0007015];skeletal muscle tissue development [GO:0007519];positive regulation of actin filament depolymerization [GO:0030836];actin filament severing [GO:0051014];-;actin filament depolymerization [GO:0030042];cell motility [GO:0048870];actin f…
Q542T4	Myelin basic protein	17196	Mbp	-	structural constituent of myelin sheath [GO:0019911];-	-;myelin sheath [GO:0043209]	-;structural constituent of myelin sheath [GO:0019911];-;-;myelin sheath [GO:0043209]
Q5J8K8	CAST1/ERC2 splicing variant-1		Erc2	-	-	cytoplasm [GO:0005737];growth cone [GO:0030426];presynaptic active zone [GO:0048786];presynaptic membrane [GO:0042734]	-;-;cytoplasm [GO:0005737];growth cone [GO:0030426];presynaptic active zone [GO:0048786];presynaptic membrane [GO:0042734]
E9Q634	Unconventional myosin-Ie	71602	Myo1e	hemopoiesis [GO:0030097];endocytosis [GO:0006897];actin filament organization [GO:0007015];glomerular visceral epithelial cell development [GO:0072015];nitrogen compound metabolic process [GO:0006807];platelet-derived growth factor receptor signaling pathway [GO:0048008];glomerular basement membrane development [GO:0032836];vesicle transport along actin filament [GO:0030050];in utero embryonic de…	phosphatidylinositol binding [GO:0035091];actin filament binding [GO:0051015];microfilament motor activity [GO:0000146];protein-containing complex binding [GO:0044877];calmodulin binding [GO:0005516];-;ATP binding [GO:0005524];ATP hydrolysis activity [GO:0140603]	cytoplasm [GO:0005737];cytoskeleton [GO:0005856];plasma membrane [GO:0005886];brush border [GO:0005903];cuticular plate [GO:0032437];clathrin-coated endocytic vesicle [GO:0045334];microvillus [GO:0005902];vesicle [GO:0031982];actin cytoskeleton [GO:0015629];protein-containing complex [GO:0032991];-;adherens junction [GO:0005912];myosin complex [GO:0016459]	hemopoiesis [GO:0030097];endocytosis [GO:0006897];actin filament organization [GO:0007015];glomerular visceral epithelial cell development [GO:0072015];nitrogen compound metabolic process [GO:0006807];platelet-derived growth factor receptor signaling pathway [GO:0048008];glomerular basement membrane development [GO:0032836];vesicle transport along actin filament [GO:0030050];in utero embryonic de…
Q9QZB7	Actin-related protein 10	56444	Actr10	microtubule-based movement [GO:0007018];retrograde axonal transport of mitochondrion [GO:0098958];-	-	-;dynactin complex [GO:0005869];axon cytoplasm [GO:1904115]	microtubule-based movement [GO:0007018];retrograde axonal transport of mitochondrion [GO:0098958];-;-;-;dynactin complex [GO:0005869];axon cytoplasm [GO:1904115]
F6RJV6	LanC-like protein 2		Lancl2	carbohydrate metabolic process [GO:0005975]	-	-	carbohydrate metabolic process [GO:0005975];-;-
Q3TGG0	Uncharacterized protein		Appl2	cell cycle [GO:0007049];-	-	early endosome membrane [GO:0031901];phagocytic vesicle [GO:0045335];nucleus [GO:0005634];ruffle [GO:0001726];-	cell cycle [GO:0007049];-;-;early endosome membrane [GO:0031901];phagocytic vesicle [GO:0045335];nucleus [GO:0005634];ruffle [GO:0001726];-
Q6IFX2	Keratin, type I cytoskeletal 42	68239	Krt42	-	-;structural molecule activity [GO:0005198]	cytoplasm [GO:0005737];intermediate filament [GO:0005882];-	-;-;structural molecule activity [GO:0005198];cytoplasm [GO:0005737];intermediate filament [GO:0005882];-
Q9Z0P5	Twinfilin-2	23999	Twf2	cellular response to growth factor stimulus [GO:0071363];positive regulation of axon extension [GO:0045773];sequestering of actin monomers [GO:0042989];regulation of microvillus length [GO:0032532];barbed-end actin filament capping [GO:0051016];positive regulation of neuron projection development [GO:0010976];regulation of lamellipodium assembly [GO:0010591];negative regulation of actin filament …	actin filament binding [GO:0051015];protein kinase C binding [GO:0005080];phosphatidylinositol-4,5-bisphosphate binding [GO:0005546];-;ATP binding [GO:0005524];actin monomer binding [GO:0003785]	lamellipodium [GO:0030027];cytoplasm [GO:0005737];filopodium [GO:0030175];cytosol [GO:0005829];myofibril [GO:0030016];growth cone [GO:0030426];-;perinuclear region of cytoplasm [GO:0048471];stereocilium [GO:0032420];actin filament [GO:0005884]	cellular response to growth factor stimulus [GO:0071363];positive regulation of axon extension [GO:0045773];sequestering of actin monomers [GO:0042989];regulation of microvillus length [GO:0032532];barbed-end actin filament capping [GO:0051016];positive regulation of neuron projection development [GO:0010976];regulation of lamellipodium assembly [GO:0010591];negative regulation of actin filament …
A0A075B5T3	Immunoglobulin heavy variable 6-6		Ighv6-6	complement activation, classical pathway [GO:0006958];phagocytosis, recognition [GO:0006910];B cell receptor signaling pathway [GO:0050853];phagocytosis, engulfment [GO:0006911];defense response to bacterium [GO:0042742];innate immune response [GO:0045087];-;positive regulation of B cell activation [GO:0050871]	antigen binding [GO:0003823];immunoglobulin receptor binding [GO:0034987];-	-;external side of plasma membrane [GO:0009897];immunoglobulin complex, circulating [GO:0042571]	complement activation, classical pathway [GO:0006958];phagocytosis, recognition [GO:0006910];B cell receptor signaling pathway [GO:0050853];phagocytosis, engulfment [GO:0006911];defense response to bacterium [GO:0042742];innate immune response [GO:0045087];-;positive regulation of B cell activation [GO:0050871];antigen binding [GO:0003823];immunoglobulin receptor binding [GO:0034987];-;-;external…
O88737	Protein bassoon	12217	Bsn	synapse organization [GO:0050808];regulation of synaptic vesicle cycle [GO:0098693];presynapse to nucleus signaling pathway [GO:0099526];axo-dendritic transport [GO:0008088];presynaptic active zone assembly [GO:1904071];-;protein localization to synapse [GO:0035418];retrograde axonal transport [GO:0008090];regulation of ubiquitin protein ligase activity [GO:1904666]	metal ion binding [GO:0046872];-;transcription corepressor binding [GO:0001222];dynein light chain binding [GO:0045503];structural constituent of presynaptic active zone [GO:0098882]	axon [GO:0030424];synapse [GO:0045202];presynaptic active zone [GO:0048786];inhibitory synapse [GO:0060077];excitatory synapse [GO:0060076];neuron projection terminus [GO:0044306];GABA-ergic synapse [GO:0098982];neuronal cell body [GO:0043025];Schaffer collateral - CA1 synapse [GO:0098685];-;cell surface [GO:0009986];synaptic vesicle membrane [GO:0030672];synaptic vesicle [GO:0008021];hippocampal…	synapse organization [GO:0050808];regulation of synaptic vesicle cycle [GO:0098693];presynapse to nucleus signaling pathway [GO:0099526];axo-dendritic transport [GO:0008088];presynaptic active zone assembly [GO:1904071];-;protein localization to synapse [GO:0035418];retrograde axonal transport [GO:0008090];regulation of ubiquitin protein ligase activity [GO:1904666];metal ion binding [GO:0046872]…
Q91XV3	Brain acid soluble protein 1	70350	Basp1	negative regulation of transcription, DNA-templated [GO:0045892];glomerular visceral epithelial cell differentiation [GO:0072112];-	transcription corepressor activity [GO:0003714];transcription cis-regulatory region binding [GO:0000976];-;protein domain specific binding [GO:0019904]	cell junction [GO:0030054];cytoplasm [GO:0005737];plasma membrane [GO:0005886];COP9 signalosome [GO:0008180];nuclear matrix [GO:0016363];nucleus [GO:0005634];nuclear speck [GO:0016607];growth cone [GO:0030426];-;PML body [GO:0016605];chromatin [GO:0000785]	negative regulation of transcription, DNA-templated [GO:0045892];glomerular visceral epithelial cell differentiation [GO:0072112];-;transcription corepressor activity [GO:0003714];transcription cis-regulatory region binding [GO:0000976];-;protein domain specific binding [GO:0019904];cell junction [GO:0030054];cytoplasm [GO:0005737];plasma membrane [GO:0005886];COP9 signalosome [GO:0008180];nuclea…
Q03141	MAP/microtubule affinity-regulating kinase 3	17169	Mark3	microtubule cytoskeleton organization [GO:0000226];peptidyl-serine phosphorylation [GO:0018105];protein phosphorylation [GO:0006468];peptidyl-serine autophosphorylation [GO:0036289];negative regulation of hippo signaling [GO:0035331];intracellular signal transduction [GO:0035556];-;positive regulation of protein binding [GO:0032092]	protein threonine kinase activity [GO:0106311];protein serine/threonine kinase activity [GO:0004674];tau-protein kinase activity [GO:0050321];protein serine kinase activity [GO:0106310];-;ATP binding [GO:0005524]	cytoplasm [GO:0005737];-;dendrite [GO:0030425];plasma membrane [GO:0005886]	microtubule cytoskeleton organization [GO:0000226];peptidyl-serine phosphorylation [GO:0018105];protein phosphorylation [GO:0006468];peptidyl-serine autophosphorylation [GO:0036289];negative regulation of hippo signaling [GO:0035331];intracellular signal transduction [GO:0035556];-;positive regulation of protein binding [GO:0032092];protein threonine kinase activity [GO:0106311];protein serine/th…
Q547J4	Microtubule-associated protein	17762	Mapt	-	microtubule binding [GO:0008017];-	plasma membrane [GO:0005886];axon [GO:0030424];cytosol [GO:0005829];microtubule [GO:0005874];dendrite [GO:0030425];-	-;microtubule binding [GO:0008017];-;plasma membrane [GO:0005886];axon [GO:0030424];cytosol [GO:0005829];microtubule [GO:0005874];dendrite [GO:0030425];-
Q6A065	Centrosomal protein of 170 kDa	545389	Cep170	-	-	mitotic spindle [GO:0072686];cytosol [GO:0005829];centriole [GO:0005814];microtubule [GO:0005874];centrosome [GO:0005813];centriolar subdistal appendage [GO:0120103]	-;-;mitotic spindle [GO:0072686];cytosol [GO:0005829];centriole [GO:0005814];microtubule [GO:0005874];centrosome [GO:0005813];centriolar subdistal appendage [GO:0120103]
O55106	Striatin	268980	Strn	dendrite development [GO:0016358];negative regulation of cell population proliferation [GO:0008285];locomotory behavior [GO:0007626];Wnt signaling pathway [GO:0016055];-	estrogen receptor binding [GO:0030331];protein domain specific binding [GO:0019904];calmodulin binding [GO:0005516];protein phosphatase 2A binding [GO:0051721];-;armadillo repeat domain binding [GO:0070016];protein-containing complex binding [GO:0044877]	cytoplasm [GO:0005737];neuronal cell body [GO:0043025];dendritic spine [GO:0043197];dendrite [GO:0030425];bicellular tight junction [GO:0005923];postsynaptic density [GO:0014069];postsynaptic membrane [GO:0045211];-;FAR/SIN/STRIPAK complex [GO:0090443];membrane [GO:0016020];protein-containing complex [GO:0032991]	dendrite development [GO:0016358];negative regulation of cell population proliferation [GO:0008285];locomotory behavior [GO:0007626];Wnt signaling pathway [GO:0016055];-;estrogen receptor binding [GO:0030331];protein domain specific binding [GO:0019904];calmodulin binding [GO:0005516];protein phosphatase 2A binding [GO:0051721];-;armadillo repeat domain binding [GO:0070016];protein-containing com…
Q91XM9	Disks large homolog 2	23859	Dlg2	neuronal ion channel clustering [GO:0045161];anterograde axonal protein transport [GO:0099641];receptor clustering [GO:0043113];receptor localization to synapse [GO:0097120];retrograde axonal protein transport [GO:0099642];establishment or maintenance of epithelial cell apical/basal polarity [GO:0045197];chemical synaptic transmission [GO:0007268];-;neurotransmitter receptor localization to posts…	PDZ domain binding [GO:0030165];protein phosphatase binding [GO:0019903];protein C-terminus binding [GO:0008022];-;structural constituent of postsynaptic density [GO:0098919];protein-containing complex binding [GO:0044877];kinase binding [GO:0019900]	cell junction [GO:0030054];cytoplasm [GO:0005737];basolateral plasma membrane [GO:0016323];neuron projection [GO:0043005];neuronal cell body [GO:0043025];anchored component of postsynaptic density membrane [GO:0099031];juxtaparanode region of axon [GO:0044224];glutamatergic synapse [GO:0098978];dendrite [GO:0030425];axon cytoplasm [GO:1904115];perikaryon [GO:0043204];postsynaptic density [GO:0014…	neuronal ion channel clustering [GO:0045161];anterograde axonal protein transport [GO:0099641];receptor clustering [GO:0043113];receptor localization to synapse [GO:0097120];retrograde axonal protein transport [GO:0099642];establishment or maintenance of epithelial cell apical/basal polarity [GO:0045197];chemical synaptic transmission [GO:0007268];-;neurotransmitter receptor localization to posts…
A0A494BB44	Synaptotagmin-7		Syt7	exocytosis [GO:0006887];-	-;calcium-dependent phospholipid binding [GO:0005544]	integral component of membrane [GO:0016021];-	exocytosis [GO:0006887];-;-;calcium-dependent phospholipid binding [GO:0005544];integral component of membrane [GO:0016021];-
Q3TQY2	Uncharacterized protein	67665	Dctn4	-	-	dynactin complex [GO:0005869]	-;-;dynactin complex [GO:0005869]
A0A668KM31	Amphiphysin		Amph	-	phospholipid binding [GO:0005543];-	cytoplasm [GO:0005737];leading edge membrane [GO:0031256];-	-;phospholipid binding [GO:0005543];-;cytoplasm [GO:0005737];leading edge membrane [GO:0031256];-
Q6PJ18	Tpm2 protein	22004	Tpm2	-	-;actin binding [GO:0003779]	cytoskeleton [GO:0005856];-	-;-;actin binding [GO:0003779];cytoskeleton [GO:0005856];-
P58404	Striatin-4	97387	Strn4	-	protein domain specific binding [GO:0019904];calmodulin binding [GO:0005516];protein phosphatase 2A binding [GO:0051721];-;armadillo repeat domain binding [GO:0070016];protein-containing complex binding [GO:0044877]	cytoplasm [GO:0005737];dendritic spine [GO:0043197];dendrite [GO:0030425];-;FAR/SIN/STRIPAK complex [GO:0090443];membrane [GO:0016020];protein-containing complex [GO:0032991]	-;protein domain specific binding [GO:0019904];calmodulin binding [GO:0005516];protein phosphatase 2A binding [GO:0051721];-;armadillo repeat domain binding [GO:0070016];protein-containing complex binding [GO:0044877];cytoplasm [GO:0005737];dendritic spine [GO:0043197];dendrite [GO:0030425];-;FAR/SIN/STRIPAK complex [GO:0090443];membrane [GO:0016020];protein-containing complex [GO:0032991]
Q9EP71	Ankycorbin	75646	Rai14	cell differentiation [GO:0030154];-;spermatogenesis [GO:0007283]	-;actin binding [GO:0003779]	fibrillar center [GO:0001650];cell junction [GO:0030054];cytoskeleton [GO:0005856];cell cortex [GO:0005938];cytosol [GO:0005829];nucleoplasm [GO:0005654];-;mitochondrion [GO:0005739]	cell differentiation [GO:0030154];-;spermatogenesis [GO:0007283];-;actin binding [GO:0003779];fibrillar center [GO:0001650];cell junction [GO:0030054];cytoskeleton [GO:0005856];cell cortex [GO:0005938];cytosol [GO:0005829];nucleoplasm [GO:0005654];-;mitochondrion [GO:0005739]
Q0VG47	Heterogeneous nuclear ribonucleoprotein A3	229279	Hnrnpa3	-	-;RNA binding [GO:0003723]	-;nucleus [GO:0005634]	-;-;RNA binding [GO:0003723];-;nucleus [GO:0005634]
E9QNN1	DEAH box protein 9	13211	Dhx9	small RNA loading onto RISC [GO:0070922];positive regulation of interleukin-6 production [GO:0032755];regulation of mRNA processing [GO:0050684];RNA secondary structure unwinding [GO:0010501];positive regulation of cytoplasmic translation [GO:2000767];DNA-templated transcription, termination [GO:0006353];positive regulation of response to cytokine stimulus [GO:0060760];positive regulation of DNA …	DNA replication origin binding [GO:0003688];single-stranded 3'-5' DNA helicase activity [GO:1990518];promoter-specific chromatin binding [GO:1990841];single-stranded RNA binding [GO:0003727];3'-5' RNA helicase activity [GO:0034458];regulatory region RNA binding [GO:0001069];RNA polymerase II complex binding [GO:0000993];-;triplex DNA binding [GO:0045142];RISC complex binding [GO:1905172];ATP hydr…	polysomal ribosome [GO:0042788];perichromatin fibrils [GO:0005726];cytoplasmic ribonucleoprotein granule [GO:0036464];nucleolus [GO:0005730];RISC complex [GO:0016442];actin cytoskeleton [GO:0015629];-;centrosome [GO:0005813];nuclear body [GO:0016604];RISC-loading complex [GO:0070578];CRD-mediated mRNA stability complex [GO:0070937];nuclear stress granule [GO:0097165]	small RNA loading onto RISC [GO:0070922];positive regulation of interleukin-6 production [GO:0032755];regulation of mRNA processing [GO:0050684];RNA secondary structure unwinding [GO:0010501];positive regulation of cytoplasmic translation [GO:2000767];DNA-templated transcription, termination [GO:0006353];positive regulation of response to cytokine stimulus [GO:0060760];positive regulation of DNA …
Q9D6M3	Mitochondrial glutamate carrier 1	68267	Slc25a22	aspartate transmembrane transport [GO:0015810];L-glutamate transmembrane transport [GO:0015813];-;malate-aspartate shuttle [GO:0043490]	transmembrane transporter activity [GO:0022857];L-aspartate transmembrane transporter activity [GO:0015183];L-glutamate transmembrane transporter activity [GO:0005313];-;symporter activity [GO:0015293]	integral component of membrane [GO:0016021];mitochondrial inner membrane [GO:0005743];-;mitochondrion [GO:0005739]	aspartate transmembrane transport [GO:0015810];L-glutamate transmembrane transport [GO:0015813];-;malate-aspartate shuttle [GO:0043490];transmembrane transporter activity [GO:0022857];L-aspartate transmembrane transporter activity [GO:0015183];L-glutamate transmembrane transporter activity [GO:0005313];-;symporter activity [GO:0015293];integral component of membrane [GO:0016021];mitochondrial inn…
E9Q1G8	Septin	235072	Septin7	-;spermatogenesis [GO:0007283]	-;GTP binding [GO:0005525]	spindle [GO:0005819];septin complex [GO:0031105];kinetochore [GO:0000776];midbody [GO:0030496];-;motile cilium [GO:0031514];cleavage furrow [GO:0032154]	-;spermatogenesis [GO:0007283];-;GTP binding [GO:0005525];spindle [GO:0005819];septin complex [GO:0031105];kinetochore [GO:0000776];midbody [GO:0030496];-;motile cilium [GO:0031514];cleavage furrow [GO:0032154]
Q60668	Heterogeneous nuclear ribonucleoprotein D0	11991	Hnrnpd	mRNA stabilization [GO:0048255];positive regulation of translation [GO:0045727];cellular response to putrescine [GO:1904586];circadian regulation of translation [GO:0097167];response to calcium ion [GO:0051592];regulation of telomere maintenance [GO:0032204];cellular response to estradiol stimulus [GO:0071392];regulation of circadian rhythm [GO:0042752];-;regulation of gene expression [GO:0010468…	mRNA 3'-UTR AU-rich region binding [GO:0035925];histone deacetylase binding [GO:0042826];minor groove of adenine-thymine-rich DNA binding [GO:0003680];-;chromatin binding [GO:0003682];mRNA binding [GO:0003729];RNA binding [GO:0003723];telomeric DNA binding [GO:0042162]	ribonucleoprotein complex [GO:1990904];synapse [GO:0045202];cytosol [GO:0005829];nucleus [GO:0005634];nucleoplasm [GO:0005654];-	mRNA stabilization [GO:0048255];positive regulation of translation [GO:0045727];cellular response to putrescine [GO:1904586];circadian regulation of translation [GO:0097167];response to calcium ion [GO:0051592];regulation of telomere maintenance [GO:0032204];cellular response to estradiol stimulus [GO:0071392];regulation of circadian rhythm [GO:0042752];-;regulation of gene expression [GO:0010468…
G3UX26	Outer mitochondrial membrane protein porin 2		Vdac2	-	porin activity [GO:0015288];-;voltage-gated anion channel activity [GO:0008308]	mitochondrial outer membrane [GO:0005741];-;pore complex [GO:0046930]	-;porin activity [GO:0015288];-;voltage-gated anion channel activity [GO:0008308];mitochondrial outer membrane [GO:0005741];-;pore complex [GO:0046930]
P04104	Keratin, type II cytoskeletal 1	16678	Krt1	peptide cross-linking [GO:0018149];protein heterotetramerization [GO:0051290];establishment of skin barrier [GO:0061436];negative regulation of inflammatory response [GO:0050728];-;complement activation, lectin pathway [GO:0001867]	carbohydrate binding [GO:0030246];structural constituent of skin epidermis [GO:0030280];-;protein heterodimerization activity [GO:0046982]	collagen-containing extracellular matrix [GO:0062023];keratin filament [GO:0045095];-;cornified envelope [GO:0001533];membrane [GO:0016020]	peptide cross-linking [GO:0018149];protein heterotetramerization [GO:0051290];establishment of skin barrier [GO:0061436];negative regulation of inflammatory response [GO:0050728];-;complement activation, lectin pathway [GO:0001867];carbohydrate binding [GO:0030246];structural constituent of skin epidermis [GO:0030280];-;protein heterodimerization activity [GO:0046982];collagen-containing extracel…
Q61649	Alpha-globin mRNA			-	oxygen carrier activity [GO:0005344];oxygen binding [GO:0019825];metal ion binding [GO:0046872];-;heme binding [GO:0020037]	hemoglobin complex [GO:0005833];-	-;oxygen carrier activity [GO:0005344];oxygen binding [GO:0019825];metal ion binding [GO:0046872];-;heme binding [GO:0020037];hemoglobin complex [GO:0005833];-
Q3TTY5	Keratin, type II cytoskeletal 2 epidermal	16681	Krt2	peptide cross-linking [GO:0018149];keratinization [GO:0031424];intermediate filament organization [GO:0045109];keratinocyte proliferation [GO:0043616];keratinocyte migration [GO:0051546];keratinocyte development [GO:0003334];-;keratinocyte activation [GO:0032980];positive regulation of epidermis development [GO:0045684];epidermis development [GO:0008544]	cytoskeletal protein binding [GO:0008092];structural constituent of skin epidermis [GO:0030280];-	keratin filament [GO:0045095];cornified envelope [GO:0001533];-	peptide cross-linking [GO:0018149];keratinization [GO:0031424];intermediate filament organization [GO:0045109];keratinocyte proliferation [GO:0043616];keratinocyte migration [GO:0051546];keratinocyte development [GO:0003334];-;keratinocyte activation [GO:0032980];positive regulation of epidermis development [GO:0045684];epidermis development [GO:0008544];cytoskeletal protein binding [GO:0008092];…
Q3TRR0	Microtubule-associated protein 9	213582	Map9	regulation of mitotic centrosome separation [GO:0046602];regulation of mitotic spindle organization [GO:0060236];mitotic spindle assembly [GO:0090307];regulation of mitotic cytokinesis [GO:1902412];-;mitotic cytokinesis [GO:0000281]	microtubule binding [GO:0008017];-	cytoplasm [GO:0005737];microtubule cytoskeleton [GO:0015630];axon [GO:0030424];spindle midzone [GO:0051233];mitotic spindle [GO:0072686];astral microtubule [GO:0000235];aster [GO:0005818];-;mitotic spindle midzone [GO:1990023]	regulation of mitotic centrosome separation [GO:0046602];regulation of mitotic spindle organization [GO:0060236];mitotic spindle assembly [GO:0090307];regulation of mitotic cytokinesis [GO:1902412];-;mitotic cytokinesis [GO:0000281];microtubule binding [GO:0008017];-;cytoplasm [GO:0005737];microtubule cytoskeleton [GO:0015630];axon [GO:0030424];spindle midzone [GO:0051233];mitotic spindle [GO:007…
A0A3B2WDD2	Ribosomal protein		Rpl10a	translation [GO:0006412];-	structural constituent of ribosome [GO:0003735];-;RNA binding [GO:0003723]	large ribosomal subunit [GO:0015934];-	translation [GO:0006412];-;structural constituent of ribosome [GO:0003735];-;RNA binding [GO:0003723];large ribosomal subunit [GO:0015934];-
E9Q1X8	Voltage-dependent calcium channel subunit alpha-2/delta-1		Cacna2d1	regulation of ion transmembrane transport [GO:0034765];-	calcium channel activity [GO:0005262];voltage-gated ion channel activity [GO:0005244];-	integral component of membrane [GO:0016021];-	regulation of ion transmembrane transport [GO:0034765];-;calcium channel activity [GO:0005262];voltage-gated ion channel activity [GO:0005244];-;integral component of membrane [GO:0016021];-
B9EJA2	Cortactin-binding protein 2	30785	Cttnbp2	regulation of synapse organization [GO:0050807];regulation of modification of postsynaptic actin cytoskeleton [GO:1905274];brain development [GO:0007420];-	SH3 domain binding [GO:0017124];-	cell cortex [GO:0005938];synaptic vesicle [GO:0008021];dendritic spine [GO:0043197];glutamatergic synapse [GO:0098978];-;postsynaptic actin cytoskeleton [GO:0098871]	regulation of synapse organization [GO:0050807];regulation of modification of postsynaptic actin cytoskeleton [GO:1905274];brain development [GO:0007420];-;SH3 domain binding [GO:0017124];-;cell cortex [GO:0005938];synaptic vesicle [GO:0008021];dendritic spine [GO:0043197];glutamatergic synapse [GO:0098978];-;postsynaptic actin cytoskeleton [GO:0098871]
Q9Z0E0	Neurochondrin	26562	Ncdn	regulation of neuronal synaptic plasticity [GO:0048168];neuron projection development [GO:0031175];-;bone resorption [GO:0045453]	-	postsynapse [GO:0098794];neuron projection [GO:0043005];neuronal cell body [GO:0043025];endosome membrane [GO:0010008];cytosol [GO:0005829];dendrite [GO:0030425];perikaryon [GO:0043204];-;membrane [GO:0016020]	regulation of neuronal synaptic plasticity [GO:0048168];neuron projection development [GO:0031175];-;bone resorption [GO:0045453];-;postsynapse [GO:0098794];neuron projection [GO:0043005];neuronal cell body [GO:0043025];endosome membrane [GO:0010008];cytosol [GO:0005829];dendrite [GO:0030425];perikaryon [GO:0043204];-;membrane [GO:0016020]
Q9Z2K1	Keratin, type I cytoskeletal 16	16666	Krt16	keratinization [GO:0031424];keratinocyte differentiation [GO:0030216];establishment of skin barrier [GO:0061436];aging [GO:0007568];negative regulation of cell migration [GO:0030336];morphogenesis of an epithelium [GO:0002009];inflammatory response [GO:0006954];keratinocyte migration [GO:0051546];innate immune response [GO:0045087];-;hair cycle [GO:0042633];intermediate filament cytoskeleton orga…	structural constituent of cytoskeleton [GO:0005200];-	cytoskeleton [GO:0005856];intermediate filament [GO:0005882];-	keratinization [GO:0031424];keratinocyte differentiation [GO:0030216];establishment of skin barrier [GO:0061436];aging [GO:0007568];negative regulation of cell migration [GO:0030336];morphogenesis of an epithelium [GO:0002009];inflammatory response [GO:0006954];keratinocyte migration [GO:0051546];innate immune response [GO:0045087];-;hair cycle [GO:0042633];intermediate filament cytoskeleton orga…
A0A0G2JDT9	Leucine-rich repeat-containing protein 7	242274	Lrrc7	-	-	-	-
B1ARU4	Microtubule-actin cross-linking factor 1		Macf1	intermediate filament cytoskeleton organization [GO:0045104];-	microtubule binding [GO:0008017];calcium ion binding [GO:0005509];-;actin binding [GO:0003779]	cell projection [GO:0042995];cytoplasm [GO:0005737];microtubule [GO:0005874];-;membrane [GO:0016020]	intermediate filament cytoskeleton organization [GO:0045104];-;microtubule binding [GO:0008017];calcium ion binding [GO:0005509];-;actin binding [GO:0003779];cell projection [GO:0042995];cytoplasm [GO:0005737];microtubule [GO:0005874];-;membrane [GO:0016020]
Q9ERG0	LIM domain and actin-binding protein 1	65970	Lima1	actin filament bundle assembly [GO:0051017];cholesterol metabolic process [GO:0008203];negative regulation of actin filament depolymerization [GO:0030835];intestinal cholesterol absorption [GO:0030299];cell migration [GO:0016477];-;ruffle organization [GO:0031529];cholesterol homeostasis [GO:0042632]	actin monomer binding [GO:0003785];actin filament binding [GO:0051015];-;metal ion binding [GO:0046872]	plasma membrane [GO:0005886];brush border [GO:0005903];cytosol [GO:0005829];actin cytoskeleton [GO:0015629];ruffle [GO:0001726];focal adhesion [GO:0005925];stress fiber [GO:0001725];-;brush border membrane [GO:0031526];cleavage furrow [GO:0032154]	actin filament bundle assembly [GO:0051017];cholesterol metabolic process [GO:0008203];negative regulation of actin filament depolymerization [GO:0030835];intestinal cholesterol absorption [GO:0030299];cell migration [GO:0016477];-;ruffle organization [GO:0031529];cholesterol homeostasis [GO:0042632];actin monomer binding [GO:0003785];actin filament binding [GO:0051015];-;metal ion binding [GO:00…
Q8BYI9	Tenascin-R	21960	Tnr	negative regulation of cell-cell adhesion [GO:0022408];negative regulation of axon extension involved in regeneration [GO:0048692];negative regulation of synaptic transmission [GO:0050805];modulation of chemical synaptic transmission [GO:0050804];associative learning [GO:0008306];extracellular matrix organization [GO:0030198];negative regulation of neuron projection development [GO:0010977];-;neg…	signaling receptor binding [GO:0005102];integrin binding [GO:0005178];-;sphingolipid binding [GO:0046625]	collagen-containing extracellular matrix [GO:0062023];perisynaptic extracellular matrix [GO:0098966];perineuronal net [GO:0072534];extracellular matrix [GO:0031012];extracellular space [GO:0005615];hippocampal mossy fiber to CA3 synapse [GO:0098686];glutamatergic synapse [GO:0098978];Schaffer collateral - CA1 synapse [GO:0098685];-;cell surface [GO:0009986];membrane raft [GO:0045121]	negative regulation of cell-cell adhesion [GO:0022408];negative regulation of axon extension involved in regeneration [GO:0048692];negative regulation of synaptic transmission [GO:0050805];modulation of chemical synaptic transmission [GO:0050804];associative learning [GO:0008306];extracellular matrix organization [GO:0030198];negative regulation of neuron projection development [GO:0010977];-;neg…
Q6NVF9	Cleavage and polyadenylation specificity factor subunit 6	432508	Cpsf6	messenger ribonucleoprotein complex assembly [GO:1990120];protein heterotetramerization [GO:0051290];positive regulation of RNA export from nucleus [GO:0046833];protein tetramerization [GO:0051262];pre-mRNA cleavage required for polyadenylation [GO:0098789];-;mRNA processing [GO:0006397];mRNA alternative polyadenylation [GO:0110104]	mRNA binding [GO:0003729];ribosomal large subunit binding [GO:0043023];exon-exon junction complex binding [GO:1990448];-	cytoplasm [GO:0005737];ribonucleoprotein complex [GO:1990904];nucleus [GO:0005634];perichromatin fibrils [GO:0005726];nuclear speck [GO:0016607];nucleoplasm [GO:0005654];paraspeckles [GO:0042382];-;mRNA cleavage factor complex [GO:0005849];interchromatin granule [GO:0035061];mRNA cleavage and polyadenylation specificity factor complex [GO:0005847]	messenger ribonucleoprotein complex assembly [GO:1990120];protein heterotetramerization [GO:0051290];positive regulation of RNA export from nucleus [GO:0046833];protein tetramerization [GO:0051262];pre-mRNA cleavage required for polyadenylation [GO:0098789];-;mRNA processing [GO:0006397];mRNA alternative polyadenylation [GO:0110104];mRNA binding [GO:0003729];ribosomal large subunit binding [GO:00…
Q6PF93	Phosphatidylinositol 3-kinase catalytic subunit type 3	225326	Pik3c3	phosphatidylinositol-mediated signaling [GO:0048015];early endosome to late endosome transport [GO:0045022];response to leucine [GO:0043201];cell division [GO:0051301];regulation of protein secretion [GO:0050708];cellular response to glucose starvation [GO:0042149];cell cycle [GO:0007049];protein processing [GO:0016485];macroautophagy [GO:0016236];protein lipidation [GO:0006497];-;autophagy [GO:0…	kinase activity [GO:0016301];protein kinase activity [GO:0004672];1-phosphatidylinositol-3-kinase activity [GO:0016303];phosphatidylinositol kinase activity [GO:0052742];-;ATP binding [GO:0005524];phosphatidylinositol 3-kinase activity [GO:0035004]	cytoplasm [GO:0005737];membrane [GO:0016020];endosome [GO:0005768];phagophore assembly site [GO:0000407];midbody [GO:0030496];phosphatidylinositol 3-kinase complex, class III [GO:0035032];phosphatidylinositol 3-kinase complex, class III, type I [GO:0034271];phagocytic vesicle [GO:0045335];cytosol [GO:0005829];peroxisome [GO:0005777];phosphatidylinositol 3-kinase complex, class III, type II [GO:00…	phosphatidylinositol-mediated signaling [GO:0048015];early endosome to late endosome transport [GO:0045022];response to leucine [GO:0043201];cell division [GO:0051301];regulation of protein secretion [GO:0050708];cellular response to glucose starvation [GO:0042149];cell cycle [GO:0007049];protein processing [GO:0016485];macroautophagy [GO:0016236];protein lipidation [GO:0006497];-;autophagy [GO:0…
P47911	60S ribosomal protein L6	19988	Rpl6	ribosomal large subunit assembly [GO:0000027];cytoplasmic translation [GO:0002181];-	tRNA binding [GO:0000049];-;5.8S rRNA binding [GO:1990932];structural constituent of ribosome [GO:0003735];mRNA binding [GO:0003729];RNA binding [GO:0003723]	cytoplasm [GO:0005737];polysomal ribosome [GO:0042788];synapse [GO:0045202];cytosol [GO:0005829];nucleus [GO:0005634];rough endoplasmic reticulum [GO:0005791];cytoplasmic ribonucleoprotein granule [GO:0036464];nucleolus [GO:0005730];postsynaptic density [GO:0014069];-;cytosolic ribosome [GO:0022626];A band [GO:0031672];cytosolic large ribosomal subunit [GO:0022625]	ribosomal large subunit assembly [GO:0000027];cytoplasmic translation [GO:0002181];-;tRNA binding [GO:0000049];-;5.8S rRNA binding [GO:1990932];structural constituent of ribosome [GO:0003735];mRNA binding [GO:0003729];RNA binding [GO:0003723];cytoplasm [GO:0005737];polysomal ribosome [GO:0042788];synapse [GO:0045202];cytosol [GO:0005829];nucleus [GO:0005634];rough endoplasmic reticulum [GO:000579…
Q3TXB1	Complement C1q subcomponent subunit A		C1qa	complement activation, classical pathway [GO:0006958];-	-	extracellular region [GO:0005576];-	complement activation, classical pathway [GO:0006958];-;-;extracellular region [GO:0005576];-
P61264	Syntaxin-1B	56216	Stx1b	vesicle docking involved in exocytosis [GO:0006904];vesicle docking [GO:0048278];exocytic insertion of neurotransmitter receptor to postsynaptic membrane [GO:0098967];protein localization to membrane [GO:0072657];calcium ion-regulated exocytosis of neurotransmitter [GO:0048791];positive regulation of spontaneous neurotransmitter secretion [GO:1904050];vesicle-mediated transport [GO:0016192];regul…	protein kinase binding [GO:0019901];SNAP receptor activity [GO:0005484];protein domain specific binding [GO:0019904];SNARE binding [GO:0000149];-;signaling receptor binding [GO:0005102]	cytoplasm [GO:0005737];membrane [GO:0016020];plasma membrane [GO:0005886];presynaptic membrane [GO:0042734];SNARE complex [GO:0031201];integral component of membrane [GO:0016021];axon [GO:0030424];integral component of presynaptic membrane [GO:0099056];synaptic vesicle [GO:0008021];nucleus [GO:0005634];presynapse [GO:0098793];presynaptic active zone membrane [GO:0048787];nucleoplasm [GO:0005654];…	vesicle docking involved in exocytosis [GO:0006904];vesicle docking [GO:0048278];exocytic insertion of neurotransmitter receptor to postsynaptic membrane [GO:0098967];protein localization to membrane [GO:0072657];calcium ion-regulated exocytosis of neurotransmitter [GO:0048791];positive regulation of spontaneous neurotransmitter secretion [GO:1904050];vesicle-mediated transport [GO:0016192];regul…
Q9WUM3	Coronin-1B	23789	Coro1b	negative regulation of lamellipodium morphogenesis [GO:2000393];actin filament organization [GO:0007015];actin filament bundle assembly [GO:0051017];negative regulation of smooth muscle cell chemotaxis [GO:0071672];cellular response to platelet-derived growth factor stimulus [GO:0036120];actin cytoskeleton organization [GO:0030036];endothelial cell chemotaxis [GO:0035767];wound healing [GO:004206…	Arp2/3 complex binding [GO:0071933];actin filament binding [GO:0051015];-;identical protein binding [GO:0042802];cytoskeletal protein binding [GO:0008092];protein-containing complex binding [GO:0044877]	lamellipodium [GO:0030027];cytoplasm [GO:0005737];cell periphery [GO:0071944];plasma membrane [GO:0005886];cell leading edge [GO:0031252];cytosol [GO:0005829];stress fiber [GO:0001725];-;perinuclear region of cytoplasm [GO:0048471];actin filament [GO:0005884]	negative regulation of lamellipodium morphogenesis [GO:2000393];actin filament organization [GO:0007015];actin filament bundle assembly [GO:0051017];negative regulation of smooth muscle cell chemotaxis [GO:0071672];cellular response to platelet-derived growth factor stimulus [GO:0036120];actin cytoskeleton organization [GO:0030036];endothelial cell chemotaxis [GO:0035767];wound healing [GO:004206…
A2N494	Aberrantly recombined kappa chain Vk8/J1 region			-	-	-	-
P68510	14-3-3 protein eta	22629	Ywhah	negative regulation of dendrite morphogenesis [GO:0050774];glucocorticoid catabolic process [GO:0006713];glucocorticoid receptor signaling pathway [GO:0042921];regulation of sodium ion transmembrane transporter activity [GO:2000649];positive regulation of transcription, DNA-templated [GO:0045893];regulation of sodium ion transport [GO:0002028];membrane depolarization during action potential [GO:0…	protein domain specific binding [GO:0019904];transmembrane transporter binding [GO:0044325];glucocorticoid receptor binding [GO:0035259];enzyme binding [GO:0019899];-;identical protein binding [GO:0042802];sodium channel regulator activity [GO:0017080];protein heterodimerization activity [GO:0046982];actin binding [GO:0003779]	cytoplasm [GO:0005737];plasma membrane [GO:0005886];synapse [GO:0045202];cytosol [GO:0005829];-;intercalated disc [GO:0014704]	negative regulation of dendrite morphogenesis [GO:0050774];glucocorticoid catabolic process [GO:0006713];glucocorticoid receptor signaling pathway [GO:0042921];regulation of sodium ion transmembrane transporter activity [GO:2000649];positive regulation of transcription, DNA-templated [GO:0045893];regulation of sodium ion transport [GO:0002028];membrane depolarization during action potential [GO:0…
Q9Z1G3	V-type proton ATPase subunit C 1	66335	Atp6v1c1	-	proton-transporting ATPase activity, rotational mechanism [GO:0046961];-	cytoplasm [GO:0005737];apical part of cell [GO:0045177];vacuolar proton-transporting V-type ATPase, V1 domain [GO:0000221];plasma membrane [GO:0005886];cytoplasmic vesicle [GO:0031410];-	-;proton-transporting ATPase activity, rotational mechanism [GO:0046961];-;cytoplasm [GO:0005737];apical part of cell [GO:0045177];vacuolar proton-transporting V-type ATPase, V1 domain [GO:0000221];plasma membrane [GO:0005886];cytoplasmic vesicle [GO:0031410];-
A0A5H1ZRL1	Protein spire homolog 1	68166	Spire1	establishment of meiotic spindle localization [GO:0051295];positive regulation of mitochondrial fission [GO:0090141];protein transport [GO:0015031];vesicle-mediated transport [GO:0016192];formin-nucleated actin cable assembly [GO:0070649];actin nucleation [GO:0045010];-;positive regulation of double-strand break repair [GO:2000781]	-;actin binding [GO:0003779]	cytoskeleton [GO:0005856];plasma membrane [GO:0005886];cytoplasmic vesicle membrane [GO:0030659];cytosol [GO:0005829];nucleoplasm [GO:0005654];integral component of mitochondrial outer membrane [GO:0031307];-	establishment of meiotic spindle localization [GO:0051295];positive regulation of mitochondrial fission [GO:0090141];protein transport [GO:0015031];vesicle-mediated transport [GO:0016192];formin-nucleated actin cable assembly [GO:0070649];actin nucleation [GO:0045010];-;positive regulation of double-strand break repair [GO:2000781];-;actin binding [GO:0003779];cytoskeleton [GO:0005856];plasma mem…
Q3UYH9	Alpha-1,4 glucan phosphorylase		Pygb	glycogen metabolic process [GO:0005977];-	SHG alpha-glucan phosphorylase activity [GO:0102499];-;glycogen phosphorylase activity [GO:0008184];pyridoxal phosphate binding [GO:0030170];linear malto-oligosaccharide phosphorylase activity [GO:0102250]	-	glycogen metabolic process [GO:0005977];-;SHG alpha-glucan phosphorylase activity [GO:0102499];-;glycogen phosphorylase activity [GO:0008184];pyridoxal phosphate binding [GO:0030170];linear malto-oligosaccharide phosphorylase activity [GO:0102250];-
P52480	Pyruvate kinase PKM	18746	Pkm	pyruvate biosynthetic process [GO:0042866];positive regulation of sprouting angiogenesis [GO:1903672];skeletal muscle tissue regeneration [GO:0043403];glucose metabolic process [GO:0006006];ATP biosynthetic process [GO:0006754];liver development [GO:0001889];glycolytic process [GO:0006096];-;positive regulation of cytoplasmic translation [GO:2000767];cellular response to insulin stimulus [GO:0032…	kinase activity [GO:0016301];thyroid hormone binding [GO:0070324];magnesium ion binding [GO:0000287];ATP binding [GO:0005524];potassium ion binding [GO:0030955];pyruvate kinase activity [GO:0004743];ADP binding [GO:0043531];-;identical protein binding [GO:0042802];mRNA binding [GO:0003729]	collagen-containing extracellular matrix [GO:0062023];cytoplasm [GO:0005737];cytosol [GO:0005829];nucleus [GO:0005634];pyruvate kinase complex [GO:1902912];-;cilium [GO:0005929];rough endoplasmic reticulum [GO:0005791];myelin sheath [GO:0043209];mitochondrion [GO:0005739]	pyruvate biosynthetic process [GO:0042866];positive regulation of sprouting angiogenesis [GO:1903672];skeletal muscle tissue regeneration [GO:0043403];glucose metabolic process [GO:0006006];ATP biosynthetic process [GO:0006754];liver development [GO:0001889];glycolytic process [GO:0006096];-;positive regulation of cytoplasmic translation [GO:2000767];cellular response to insulin stimulus [GO:0032…
Q3U1J4	DNA damage-binding protein 1	13194	Ddb1	protein ubiquitination [GO:0016567];Wnt signaling pathway [GO:0016055];ubiquitin-dependent protein catabolic process [GO:0006511];positive regulation by virus of viral protein levels in host cell [GO:0046726];positive regulation of gluconeogenesis [GO:0045722];positive regulation of viral genome replication [GO:0045070];regulation of circadian rhythm [GO:0042752];-;UV-damage excision repair [GO:0…	cullin family protein binding [GO:0097602];WD40-repeat domain binding [GO:0071987];protein-macromolecule adaptor activity [GO:0030674];-;damaged DNA binding [GO:0003684];protein-containing complex binding [GO:0044877]	cytoplasm [GO:0005737];Cul4-RING E3 ubiquitin ligase complex [GO:0080008];site of double-strand break [GO:0035861];nucleus [GO:0005634];Cul4A-RING E3 ubiquitin ligase complex [GO:0031464];nucleoplasm [GO:0005654];-;Cul4B-RING E3 ubiquitin ligase complex [GO:0031465];protein-containing complex [GO:0032991]	protein ubiquitination [GO:0016567];Wnt signaling pathway [GO:0016055];ubiquitin-dependent protein catabolic process [GO:0006511];positive regulation by virus of viral protein levels in host cell [GO:0046726];positive regulation of gluconeogenesis [GO:0045722];positive regulation of viral genome replication [GO:0045070];regulation of circadian rhythm [GO:0042752];-;UV-damage excision repair [GO:0…
Q61696	Heat shock 70 kDa protein 1A	193740	Hspa1a	mRNA catabolic process [GO:0006402];negative regulation of transcription from RNA polymerase II promoter in response to stress [GO:0097201];positive regulation of proteasomal ubiquitin-dependent protein catabolic process [GO:0032436];chaperone cofactor-dependent protein refolding [GO:0051085];regulation of mitotic spindle assembly [GO:1901673];telomere maintenance [GO:0000723];negative regulation…	protein folding chaperone [GO:0044183];protein N-terminus binding [GO:0047485];transcription corepressor activity [GO:0003714];misfolded protein binding [GO:0051787];ubiquitin protein ligase binding [GO:0031625];denatured protein binding [GO:0031249];histone deacetylase binding [GO:0042826];disordered domain specific binding [GO:0097718];heat shock protein binding [GO:0031072];unfolded protein bi…	mitochondrion [GO:0005739];cytoplasm [GO:0005737];ribonucleoprotein complex [GO:1990904];plasma membrane [GO:0005886];cytosol [GO:0005829];centriole [GO:0005814];inclusion body [GO:0016234];nucleus [GO:0005634];nuclear speck [GO:0016607];extracellular region [GO:0005576];-;centrosome [GO:0005813];perinuclear region of cytoplasm [GO:0048471];membrane raft [GO:0045121];protein-containing complex [G…	mRNA catabolic process [GO:0006402];negative regulation of transcription from RNA polymerase II promoter in response to stress [GO:0097201];positive regulation of proteasomal ubiquitin-dependent protein catabolic process [GO:0032436];chaperone cofactor-dependent protein refolding [GO:0051085];regulation of mitotic spindle assembly [GO:1901673];telomere maintenance [GO:0000723];negative regulation…
H3BIV5	A-kinase anchor protein 5	238276	Akap5	-;positive regulation of adenylate cyclase activity [GO:0045762]	adenylate cyclase binding [GO:0008179];-;calmodulin binding [GO:0005516]	-;plasma membrane [GO:0005886]	-;positive regulation of adenylate cyclase activity [GO:0045762];adenylate cyclase binding [GO:0008179];-;calmodulin binding [GO:0005516];-;plasma membrane [GO:0005886]
P12970	60S ribosomal protein L7a	27176	Rpl7a	-;maturation of LSU-rRNA [GO:0000470]	structural constituent of ribosome [GO:0003735];-;RNA binding [GO:0003723]	membrane [GO:0016020];polysomal ribosome [GO:0042788];ribosome [GO:0005840];synapse [GO:0045202];cytosol [GO:0005829];nucleolus [GO:0005730];-;cytosolic ribosome [GO:0022626];cytosolic large ribosomal subunit [GO:0022625]	-;maturation of LSU-rRNA [GO:0000470];structural constituent of ribosome [GO:0003735];-;RNA binding [GO:0003723];membrane [GO:0016020];polysomal ribosome [GO:0042788];ribosome [GO:0005840];synapse [GO:0045202];cytosol [GO:0005829];nucleolus [GO:0005730];-;cytosolic ribosome [GO:0022626];cytosolic large ribosomal subunit [GO:0022625]
A0A087WNW8	CLIP-associating protein 1		Clasp1	-	microtubule plus-end binding [GO:0051010];-;kinetochore binding [GO:0043515]	Golgi apparatus [GO:0005794];kinetochore [GO:0000776];microtubule organizing center [GO:0005815];-;kinetochore microtubule [GO:0005828];cytoplasmic microtubule [GO:0005881]	-;microtubule plus-end binding [GO:0051010];-;kinetochore binding [GO:0043515];Golgi apparatus [GO:0005794];kinetochore [GO:0000776];microtubule organizing center [GO:0005815];-;kinetochore microtubule [GO:0005828];cytoplasmic microtubule [GO:0005881]
P63330	Serine/threonine-protein phosphatase 2A catalytic subunit alpha isoform	19052	Ppp2ca	positive regulation of cysteine-type endopeptidase activity involved in apoptotic process [GO:0043280];negative regulation of epithelial to mesenchymal transition [GO:0010719];positive regulation of apoptotic process [GO:0043065];regulation of protein autophosphorylation [GO:0031952];response to lead ion [GO:0010288];negative regulation of protein phosphorylation [GO:0001933];mesoderm development…	protein kinase binding [GO:0019901];protein threonine phosphatase activity [GO:0106307];protein phosphatase binding [GO:0019903];protein phosphatase 2A binding [GO:0051721];tau protein binding [GO:0048156];identical protein binding [GO:0042802];protein-containing complex binding [GO:0044877];protein kinase B binding [GO:0043422];GABA receptor binding [GO:0050811];beta-2 adrenergic receptor bindin…	cytoplasm [GO:0005737];terminal bouton [GO:0043195];plasma membrane [GO:0005886];protein phosphatase type 2A complex [GO:0000159];neuron projection [GO:0043005];synapse [GO:0045202];cytosol [GO:0005829];nucleus [GO:0005634];postsynaptic density [GO:0014069];-;spindle pole [GO:0000922];membrane raft [GO:0045121];chromosome, centromeric region [GO:0000775]	positive regulation of cysteine-type endopeptidase activity involved in apoptotic process [GO:0043280];negative regulation of epithelial to mesenchymal transition [GO:0010719];positive regulation of apoptotic process [GO:0043065];regulation of protein autophosphorylation [GO:0031952];response to lead ion [GO:0010288];negative regulation of protein phosphorylation [GO:0001933];mesoderm development…
P61205	ADP-ribosylation factor 3	11842	Arf3	retrograde vesicle-mediated transport, Golgi to endoplasmic reticulum [GO:0006890];protein transport [GO:0015031];vesicle-mediated transport [GO:0016192];-;intracellular protein transport [GO:0006886]	GTPase activity [GO:0003924];-;GTP binding [GO:0005525]	Golgi apparatus [GO:0005794];perinuclear region of cytoplasm [GO:0048471];-;plasma membrane [GO:0005886]	retrograde vesicle-mediated transport, Golgi to endoplasmic reticulum [GO:0006890];protein transport [GO:0015031];vesicle-mediated transport [GO:0016192];-;intracellular protein transport [GO:0006886];GTPase activity [GO:0003924];-;GTP binding [GO:0005525];Golgi apparatus [GO:0005794];perinuclear region of cytoplasm [GO:0048471];-;plasma membrane [GO:0005886]
Q8BUV3	Gephyrin	268566	Gphn	postsynaptic neurotransmitter receptor diffusion trapping [GO:0098970];gamma-aminobutyric acid receptor clustering [GO:0097112];Mo-molybdopterin cofactor biosynthetic process [GO:0006777];molybdenum incorporation into molybdenum-molybdopterin complex [GO:0018315];molybdopterin cofactor biosynthetic process [GO:0032324];maintenance of postsynaptic specialization structure [GO:0098880];glycine rece…	structural constituent of postsynaptic specialization [GO:0098879];molecular adaptor activity [GO:0060090];molybdopterin adenylyltransferase activity [GO:0061598];nitrate reductase activity [GO:0008940];ATP binding [GO:0005524];metal ion binding [GO:0046872];molybdopterin molybdotransferase activity [GO:0061599];molybdopterin cofactor binding [GO:0043546];-;identical protein binding [GO:0042802];…	cytoskeleton [GO:0005856];postsynapse [GO:0098794];synapse [GO:0045202];inhibitory synapse [GO:0060077];synaptic membrane [GO:0097060];postsynaptic membrane [GO:0045211];extrinsic component of plasma membrane [GO:0019897];GABA-ergic synapse [GO:0098982];glycinergic synapse [GO:0098690];postsynaptic specialization [GO:0099572];neuronal cell body [GO:0043025];extrinsic component of cytoplasmic side…	postsynaptic neurotransmitter receptor diffusion trapping [GO:0098970];gamma-aminobutyric acid receptor clustering [GO:0097112];Mo-molybdopterin cofactor biosynthetic process [GO:0006777];molybdenum incorporation into molybdenum-molybdopterin complex [GO:0018315];molybdopterin cofactor biosynthetic process [GO:0032324];maintenance of postsynaptic specialization structure [GO:0098880];glycine rece…
A2NVE9	Immnuoglobulin kappa light chain			-	-	-	-
Q9R1T4	Septin-6	56526	Septin6	cell differentiation [GO:0030154];spermatogenesis [GO:0007283];cellular protein localization [GO:0034613];-;cilium assembly [GO:0060271];cytoskeleton-dependent cytokinesis [GO:0061640]	GTPase activity [GO:0003924];-;molecular adaptor activity [GO:0060090];GTP binding [GO:0005525]	septin ring [GO:0005940];microtubule cytoskeleton [GO:0015630];septin complex [GO:0031105];kinetochore [GO:0000776];axon terminus [GO:0043679];midbody [GO:0030496];cell division site [GO:0032153];synaptic vesicle [GO:0008021];presynapse [GO:0098793];septin collar [GO:0032173];-;spindle [GO:0005819];sperm annulus [GO:0097227];cleavage furrow [GO:0032154]	cell differentiation [GO:0030154];spermatogenesis [GO:0007283];cellular protein localization [GO:0034613];-;cilium assembly [GO:0060271];cytoskeleton-dependent cytokinesis [GO:0061640];GTPase activity [GO:0003924];-;molecular adaptor activity [GO:0060090];GTP binding [GO:0005525];septin ring [GO:0005940];microtubule cytoskeleton [GO:0015630];septin complex [GO:0031105];kinetochore [GO:0000776];ax…
O54833	Casein kinase II subunit alpha'	13000	Csnk2a2	cell cycle [GO:0007049];negative regulation of ubiquitin-dependent protein catabolic process [GO:2000059];regulation of chromosome separation [GO:1905818];peptidyl-serine phosphorylation [GO:0018105];regulation of cell cycle [GO:0051726];cerebral cortex development [GO:0021987];protein phosphorylation [GO:0006468];spermatogenesis [GO:0007283];peptidyl-threonine phosphorylation [GO:0018107];Wnt si…	protein threonine kinase activity [GO:0106311];protein N-terminus binding [GO:0047485];protein serine/threonine kinase activity [GO:0004674];protein kinase activity [GO:0004672];protein serine kinase activity [GO:0106310];-;ATP binding [GO:0005524]	cytoplasm [GO:0005737];plasma membrane [GO:0005886];PcG protein complex [GO:0031519];acrosomal vesicle [GO:0001669];cytosol [GO:0005829];nucleus [GO:0005634];-;protein kinase CK2 complex [GO:0005956];chromatin [GO:0000785]	cell cycle [GO:0007049];negative regulation of ubiquitin-dependent protein catabolic process [GO:2000059];regulation of chromosome separation [GO:1905818];peptidyl-serine phosphorylation [GO:0018105];regulation of cell cycle [GO:0051726];cerebral cortex development [GO:0021987];protein phosphorylation [GO:0006468];spermatogenesis [GO:0007283];peptidyl-threonine phosphorylation [GO:0018107];Wnt si…
E9Q557	Desmoplakin	109620	Dsp	peptide cross-linking [GO:0018149];keratinocyte differentiation [GO:0030216];ventricular compact myocardium morphogenesis [GO:0003223];intermediate filament organization [GO:0045109];regulation of heart rate by cardiac conduction [GO:0086091];regulation of ventricular cardiac muscle cell action potential [GO:0098911];adherens junction organization [GO:0034332];skin development [GO:0043588];protei…	scaffold protein binding [GO:0097110];structural molecule activity [GO:0005198];protein kinase C binding [GO:0005080];-;cell adhesion molecule binding [GO:0050839]	cytoplasm [GO:0005737];cytoskeleton [GO:0005856];fascia adherens [GO:0005916];plasma membrane [GO:0005886];basolateral plasma membrane [GO:0016323];desmosome [GO:0030057];-;cornified envelope [GO:0001533];membrane [GO:0016020];intercalated disc [GO:0014704];cell-cell junction [GO:0005911]	peptide cross-linking [GO:0018149];keratinocyte differentiation [GO:0030216];ventricular compact myocardium morphogenesis [GO:0003223];intermediate filament organization [GO:0045109];regulation of heart rate by cardiac conduction [GO:0086091];regulation of ventricular cardiac muscle cell action potential [GO:0098911];adherens junction organization [GO:0034332];skin development [GO:0043588];protei…
E0CZ78	Serine/threonine-protein phosphatase	19056	Ppp3cb	-;calcineurin-mediated signaling [GO:0097720]	calmodulin-dependent protein phosphatase activity [GO:0033192];protein threonine phosphatase activity [GO:0106307];metal ion binding [GO:0046872];protein serine phosphatase activity [GO:0106306];calmodulin binding [GO:0005516];-	-	-;calcineurin-mediated signaling [GO:0097720];calmodulin-dependent protein phosphatase activity [GO:0033192];protein threonine phosphatase activity [GO:0106307];metal ion binding [GO:0046872];protein serine phosphatase activity [GO:0106306];calmodulin binding [GO:0005516];-;-
Q8BGZ7	Keratin, type II cytoskeletal 75	109052	Krt75	hematopoietic progenitor cell differentiation [GO:0002244];-	-	keratin filament [GO:0045095];intermediate filament [GO:0005882];-	hematopoietic progenitor cell differentiation [GO:0002244];-;-;keratin filament [GO:0045095];intermediate filament [GO:0005882];-
P01671	Ig kappa chain V-III region PC 7175			immune response [GO:0006955];adaptive immune response [GO:0002250];-	-	extracellular space [GO:0005615];immunoglobulin complex [GO:0019814];-	immune response [GO:0006955];adaptive immune response [GO:0002250];-;-;extracellular space [GO:0005615];immunoglobulin complex [GO:0019814];-
Q9JIS5	Synaptic vesicle glycoprotein 2A	64051	Sv2a	regulation of gamma-aminobutyric acid secretion [GO:0014052];cellular calcium ion homeostasis [GO:0006874];chemical synaptic transmission [GO:0007268];-;synaptic vesicle priming [GO:0016082]	protein kinase binding [GO:0019901];-;transmembrane transporter activity [GO:0022857]	GABA-ergic synapse [GO:0098982];neuron projection [GO:0043005];integral component of membrane [GO:0016021];neuronal cell body [GO:0043025];synapse [GO:0045202];presynaptic active zone [GO:0048786];synaptic vesicle [GO:0008021];glutamatergic synapse [GO:0098978];dendrite [GO:0030425];integral component of synaptic vesicle membrane [GO:0030285];-;synaptic vesicle membrane [GO:0030672];neuromuscular…	regulation of gamma-aminobutyric acid secretion [GO:0014052];cellular calcium ion homeostasis [GO:0006874];chemical synaptic transmission [GO:0007268];-;synaptic vesicle priming [GO:0016082];protein kinase binding [GO:0019901];-;transmembrane transporter activity [GO:0022857];GABA-ergic synapse [GO:0098982];neuron projection [GO:0043005];integral component of membrane [GO:0016021];neuronal cell b…
Q6ZPJ3	(E3-independent) E2 ubiquitin-conjugating enzyme UBE2O	217342	Ube2o	protein K63-linked ubiquitination [GO:0070534];protein monoubiquitination [GO:0006513];retrograde transport, endosome to Golgi [GO:0042147];-;positive regulation of BMP signaling pathway [GO:0030513];negative regulation of apoptotic process [GO:0043066]	ubiquitin-protein transferase activity [GO:0004842];ubiquitin protein ligase activity [GO:0061630];cysteine-type endopeptidase inhibitor activity [GO:0004869];-;ATP binding [GO:0005524];ubiquitin conjugating enzyme activity [GO:0061631]	cytoplasm [GO:0005737];cytosol [GO:0005829];nucleus [GO:0005634];nucleoplasm [GO:0005654];-;nuclear body [GO:0016604]	protein K63-linked ubiquitination [GO:0070534];protein monoubiquitination [GO:0006513];retrograde transport, endosome to Golgi [GO:0042147];-;positive regulation of BMP signaling pathway [GO:0030513];negative regulation of apoptotic process [GO:0043066];ubiquitin-protein transferase activity [GO:0004842];ubiquitin protein ligase activity [GO:0061630];cysteine-type endopeptidase inhibitor activity…
P62874	Guanine nucleotide-binding protein G(I)/G(S)/G(T) subunit beta-1	14688	Gnb1	retina development in camera-type eye [GO:0060041];phospholipase C-activating G protein-coupled receptor signaling pathway [GO:0007200];phototransduction, visible light [GO:0007603];cellular response to hypoxia [GO:0071456];-;positive regulation of cytosolic calcium ion concentration [GO:0007204];G protein-coupled receptor signaling pathway [GO:0007186];cell population proliferation [GO:0008283];…	alkylglycerophosphoethanolamine phosphodiesterase activity [GO:0047391];protein-containing complex binding [GO:0044877];G-protein gamma-subunit binding [GO:0031682];GTPase activity [GO:0003924];-;GTPase binding [GO:0051020];spectrin binding [GO:0030507]	heterotrimeric G-protein complex [GO:0005834];cytoplasm [GO:0005737];photoreceptor inner segment [GO:0001917];plasma membrane [GO:0005886];cell body [GO:0044297];dendrite [GO:0030425];photoreceptor outer segment membrane [GO:0042622];-;photoreceptor outer segment [GO:0001750];myelin sheath [GO:0043209]	retina development in camera-type eye [GO:0060041];phospholipase C-activating G protein-coupled receptor signaling pathway [GO:0007200];phototransduction, visible light [GO:0007603];cellular response to hypoxia [GO:0071456];-;positive regulation of cytosolic calcium ion concentration [GO:0007204];G protein-coupled receptor signaling pathway [GO:0007186];cell population proliferation [GO:0008283];…
Q8BTV2	Cleavage and polyadenylation specificity factor subunit 7	269061	Cpsf7	messenger ribonucleoprotein complex assembly [GO:1990120];protein heterotetramerization [GO:0051290];protein tetramerization [GO:0051262];pre-mRNA cleavage required for polyadenylation [GO:0098789];-;mRNA alternative polyadenylation [GO:0110104]	-;RNA binding [GO:0003723]	cytoplasm [GO:0005737];nucleus [GO:0005634];-;mRNA cleavage factor complex [GO:0005849];mRNA cleavage and polyadenylation specificity factor complex [GO:0005847]	messenger ribonucleoprotein complex assembly [GO:1990120];protein heterotetramerization [GO:0051290];protein tetramerization [GO:0051262];pre-mRNA cleavage required for polyadenylation [GO:0098789];-;mRNA alternative polyadenylation [GO:0110104];-;RNA binding [GO:0003723];cytoplasm [GO:0005737];nucleus [GO:0005634];-;mRNA cleavage factor complex [GO:0005849];mRNA cleavage and polyadenylation spec…
Q8BVI9	ADP/ATP translocase		Slc25a4	mitochondrial ATP transmembrane transport [GO:1990544];-;mitochondrial ADP transmembrane transport [GO:0140021]	-;ATP [GO:0005471]	integral component of membrane [GO:0016021];mitochondrial inner membrane [GO:0005743];-	mitochondrial ATP transmembrane transport [GO:1990544];-;mitochondrial ADP transmembrane transport [GO:0140021];-;ATP [GO:0005471];integral component of membrane [GO:0016021];mitochondrial inner membrane [GO:0005743];-
A0A0A6YYE7	Immunoglobulin kappa variable 4-57		Igkv4-57	immune response [GO:0006955];-	-	extracellular space [GO:0005615];-	immune response [GO:0006955];-;-;extracellular space [GO:0005615];-
Q920E9	Pterin-mimicking anti-idiotope kappa chain variable region			-	-	-	-
Q9QWL7	Keratin, type I cytoskeletal 17	16667	Krt17	keratinization [GO:0031424];hair follicle morphogenesis [GO:0031069];intermediate filament organization [GO:0045109];positive regulation of translation [GO:0045727];morphogenesis of an epithelium [GO:0002009];positive regulation of hair follicle development [GO:0051798];-;positive regulation of cell growth [GO:0030307]	-;structural molecule activity [GO:0005198]	cytoplasm [GO:0005737];cell periphery [GO:0071944];intermediate filament cytoskeleton [GO:0045111];-;intermediate filament [GO:0005882]	keratinization [GO:0031424];hair follicle morphogenesis [GO:0031069];intermediate filament organization [GO:0045109];positive regulation of translation [GO:0045727];morphogenesis of an epithelium [GO:0002009];positive regulation of hair follicle development [GO:0051798];-;positive regulation of cell growth [GO:0030307];-;structural molecule activity [GO:0005198];cytoplasm [GO:0005737];cell periph…
Q8C1B7	Septin-11	52398	Septin11	regulation of synapse organization [GO:0050807];cellular protein localization [GO:0034613];cytoskeleton-dependent cytokinesis [GO:0061640];-	GTPase activity [GO:0003924];-;molecular adaptor activity [GO:0060090];GTP binding [GO:0005525]	postsynaptic specialization of symmetric synapse [GO:0099629];microtubule cytoskeleton [GO:0015630];septin ring [GO:0005940];postsynapse [GO:0098794];GABA-ergic synapse [GO:0098982];septin complex [GO:0031105];axon [GO:0030424];cell division site [GO:0032153];dendritic spine [GO:0043197];glutamatergic synapse [GO:0098978];stress fiber [GO:0001725];-	regulation of synapse organization [GO:0050807];cellular protein localization [GO:0034613];cytoskeleton-dependent cytokinesis [GO:0061640];-;GTPase activity [GO:0003924];-;molecular adaptor activity [GO:0060090];GTP binding [GO:0005525];postsynaptic specialization of symmetric synapse [GO:0099629];microtubule cytoskeleton [GO:0015630];septin ring [GO:0005940];postsynapse [GO:0098794];GABA-ergic s…
B7ZCJ1	Rho GTPase-activating protein 21	71435	Arhgap21	establishment of Golgi localization [GO:0051683];signal transduction [GO:0007165];organelle transport along microtubule [GO:0072384];Golgi organization [GO:0007030];maintenance of Golgi location [GO:0051684];-	GTPase activator activity [GO:0005096];-	Golgi apparatus [GO:0005794];cell junction [GO:0030054];plasma membrane [GO:0005886];actin cytoskeleton [GO:0015629];-	establishment of Golgi localization [GO:0051683];signal transduction [GO:0007165];organelle transport along microtubule [GO:0072384];Golgi organization [GO:0007030];maintenance of Golgi location [GO:0051684];-;GTPase activator activity [GO:0005096];-;Golgi apparatus [GO:0005794];cell junction [GO:0030054];plasma membrane [GO:0005886];actin cytoskeleton [GO:0015629];-
Q3TFF0	Uncharacterized protein		Dnaja2	protein folding [GO:0006457];response to heat [GO:0009408];-	Hsp70 protein binding [GO:0030544];unfolded protein binding [GO:0051082];metal ion binding [GO:0046872];-;ATP binding [GO:0005524]	membrane [GO:0016020];-	protein folding [GO:0006457];response to heat [GO:0009408];-;Hsp70 protein binding [GO:0030544];unfolded protein binding [GO:0051082];metal ion binding [GO:0046872];-;ATP binding [GO:0005524];membrane [GO:0016020];-
P31324	cAMP-dependent protein kinase type II-beta regulatory subunit	19088	Prkar2b	negative regulation of cAMP-dependent protein kinase activity [GO:2000480];regulation of protein kinase activity [GO:0045859];regulation of protein kinase A signaling [GO:0010738];regulation of cAMP-mediated signaling [GO:0043949];-;response to antipsychotic drug [GO:0097332];modulation of chemical synaptic transmission [GO:0050804];response to clozapine [GO:0097338];learning [GO:0007612];fatty a…	protein kinase binding [GO:0019901];cAMP-dependent protein kinase inhibitor activity [GO:0004862];protein domain specific binding [GO:0019904];cAMP-dependent protein kinase regulator activity [GO:0008603];ubiquitin protein ligase binding [GO:0031625];cAMP binding [GO:0030552];-;protein kinase A catalytic subunit binding [GO:0034236]	cytoplasm [GO:0005737];postsynapse [GO:0098794];plasma membrane [GO:0005886];neuronal cell body [GO:0043025];ciliary base [GO:0097546];dendritic spine [GO:0043197];glutamatergic synapse [GO:0098978];dendrite [GO:0030425];-;centrosome [GO:0005813];perinuclear region of cytoplasm [GO:0048471];membrane raft [GO:0045121];cAMP-dependent protein kinase complex [GO:0005952];dendritic shaft [GO:0043198]	negative regulation of cAMP-dependent protein kinase activity [GO:2000480];regulation of protein kinase activity [GO:0045859];regulation of protein kinase A signaling [GO:0010738];regulation of cAMP-mediated signaling [GO:0043949];-;response to antipsychotic drug [GO:0097332];modulation of chemical synaptic transmission [GO:0050804];response to clozapine [GO:0097338];learning [GO:0007612];fatty a…
Q6PER3	Microtubule-associated protein RP/EB family member 3	100732	Mapre3	positive regulation of cyclin-dependent protein serine/threonine kinase activity [GO:0045737];protein localization to microtubule plus-end [GO:1904825];spindle assembly [GO:0051225];positive regulation of transcription, DNA-templated [GO:0045893];positive regulation of protein kinase activity [GO:0045860];cell division [GO:0051301];positive regulation of microtubule plus-end binding [GO:1903033];…	protein kinase binding [GO:0019901];protein C-terminus binding [GO:0008022];microtubule plus-end binding [GO:0051010];-;identical protein binding [GO:0042802];microtubule binding [GO:0008017]	cytoplasm [GO:0005737];microtubule cytoskeleton [GO:0015630];midbody [GO:0030496];spindle midzone [GO:0051233];microtubule plus-end [GO:0035371];microtubule organizing center [GO:0005815];-;perinuclear region of cytoplasm [GO:0048471];mitotic spindle astral microtubule end [GO:1905721];cytoplasmic microtubule [GO:0005881]	positive regulation of cyclin-dependent protein serine/threonine kinase activity [GO:0045737];protein localization to microtubule plus-end [GO:1904825];spindle assembly [GO:0051225];positive regulation of transcription, DNA-templated [GO:0045893];positive regulation of protein kinase activity [GO:0045860];cell division [GO:0051301];positive regulation of microtubule plus-end binding [GO:1903033];…
D3YWN7	Ensconsin	17761	Map7	microtubule cytoskeleton organization [GO:0000226];-	-	microtubule cytoskeleton [GO:0015630];-	microtubule cytoskeleton organization [GO:0000226];-;-;microtubule cytoskeleton [GO:0015630];-
Q3UYN2	Copine-6	12891	Cpne6	-	-	-	-
B1AZP2	Disks large-associated protein 4	228836	Dlgap4	signaling [GO:0023052];-;regulation of postsynaptic neurotransmitter receptor activity [GO:0098962]	protein domain specific binding [GO:0019904];-;molecular adaptor activity [GO:0060090]	cholinergic synapse [GO:0098981];plasma membrane [GO:0005886];postsynaptic specialization [GO:0099572];neuronal cell body [GO:0043025];synapse [GO:0045202];glutamatergic synapse [GO:0098978];dendrite [GO:0030425];-;neuromuscular junction [GO:0031594]	signaling [GO:0023052];-;regulation of postsynaptic neurotransmitter receptor activity [GO:0098962];protein domain specific binding [GO:0019904];-;molecular adaptor activity [GO:0060090];cholinergic synapse [GO:0098981];plasma membrane [GO:0005886];postsynaptic specialization [GO:0099572];neuronal cell body [GO:0043025];synapse [GO:0045202];glutamatergic synapse [GO:0098978];dendrite [GO:0030425]…
H7BX01	Dynamin-like 120 kDa protein, form S1	74143	Opa1	mitochondrion organization [GO:0007005];-;apoptotic process [GO:0006915]	lipid binding [GO:0008289];GTPase activity [GO:0003924];-;GTP binding [GO:0005525]	integral component of membrane [GO:0016021];mitochondrial inner membrane [GO:0005743];-	mitochondrion organization [GO:0007005];-;apoptotic process [GO:0006915];lipid binding [GO:0008289];GTPase activity [GO:0003924];-;GTP binding [GO:0005525];integral component of membrane [GO:0016021];mitochondrial inner membrane [GO:0005743];-
Q920I9	WD repeat-containing protein 7	104082	Wdr7	hematopoietic progenitor cell differentiation [GO:0002244];-	-	-;synaptic vesicle [GO:0008021]	hematopoietic progenitor cell differentiation [GO:0002244];-;-;-;synaptic vesicle [GO:0008021]
Q811B2	Epb4.1l2 protein		Epb41l2	-	structural molecule activity [GO:0005198];-;actin binding [GO:0003779]	cytoskeleton [GO:0005856];-	-;structural molecule activity [GO:0005198];-;actin binding [GO:0003779];cytoskeleton [GO:0005856];-
Q80SW1	S-adenosylhomocysteine hydrolase-like protein 1	229709	Ahcyl1	positive regulation of sodium ion transport [GO:0010765];response to calcium ion [GO:0051592];protein export from nucleus [GO:0006611];one-carbon metabolic process [GO:0006730];apoptotic process [GO:0006915];regulation of anion transport [GO:0044070];S-adenosylmethionine cycle [GO:0033353];angiotensin-activated signaling pathway [GO:0038166];mitochondrion-endoplasmic reticulum membrane tethering …	RNA binding [GO:0003723];-;identical protein binding [GO:0042802]	cytoplasm [GO:0005737];mitochondria-associated endoplasmic reticulum membrane [GO:0044233];cytosol [GO:0005829];-;intracellular membrane-bounded organelle [GO:0043231];endoplasmic reticulum [GO:0005783];apical plasma membrane [GO:0016324]	positive regulation of sodium ion transport [GO:0010765];response to calcium ion [GO:0051592];protein export from nucleus [GO:0006611];one-carbon metabolic process [GO:0006730];apoptotic process [GO:0006915];regulation of anion transport [GO:0044070];S-adenosylmethionine cycle [GO:0033353];angiotensin-activated signaling pathway [GO:0038166];mitochondrion-endoplasmic reticulum membrane tethering …
Q14BB9	MAP6 domain-containing protein 1	208158	Map6d1	regulation of microtubule cytoskeleton organization [GO:0070507];microtubule cytoskeleton organization [GO:0000226];N-terminal peptidyl-L-cysteine N-palmitoylation [GO:0018009];negative regulation of microtubule depolymerization [GO:0007026];cytoskeleton-dependent intracellular transport [GO:0030705];-	microtubule binding [GO:0008017];-;calmodulin binding [GO:0005516]	microtubule [GO:0005874];cis-Golgi network [GO:0005801];-;Golgi-associated vesicle [GO:0005798]	regulation of microtubule cytoskeleton organization [GO:0070507];microtubule cytoskeleton organization [GO:0000226];N-terminal peptidyl-L-cysteine N-palmitoylation [GO:0018009];negative regulation of microtubule depolymerization [GO:0007026];cytoskeleton-dependent intracellular transport [GO:0030705];-;microtubule binding [GO:0008017];-;calmodulin binding [GO:0005516];microtubule [GO:0005874];cis…
Q00PI9	Heterogeneous nuclear ribonucleoprotein U-like protein 2	68693	Hnrnpul2	-	-;RNA binding [GO:0003723]	nucleoplasm [GO:0005654];-;nucleus [GO:0005634]	-;-;RNA binding [GO:0003723];nucleoplasm [GO:0005654];-;nucleus [GO:0005634]
P62702	40S ribosomal protein S4, X isoform	20102	Rps4x	translation [GO:0006412];positive regulation of cell population proliferation [GO:0008284];-;positive regulation of translation [GO:0045727]	rRNA binding [GO:0019843];structural constituent of ribosome [GO:0003735];-;RNA binding [GO:0003723]	ribonucleoprotein complex [GO:1990904];polysome [GO:0005844];synapse [GO:0045202];cytosol [GO:0005829];cytoplasmic ribonucleoprotein granule [GO:0036464];cytosolic small ribosomal subunit [GO:0022627];-;small ribosomal subunit [GO:0015935];ribosome [GO:0005840]	translation [GO:0006412];positive regulation of cell population proliferation [GO:0008284];-;positive regulation of translation [GO:0045727];rRNA binding [GO:0019843];structural constituent of ribosome [GO:0003735];-;RNA binding [GO:0003723];ribonucleoprotein complex [GO:1990904];polysome [GO:0005844];synapse [GO:0045202];cytosol [GO:0005829];cytoplasmic ribonucleoprotein granule [GO:0036464];cyt…
Q9Z0G0	PDZ domain-containing protein GIPC1	67903	Gipc1	endothelial cell migration [GO:0043542];cellular response to interleukin-7 [GO:0098761];glutamate secretion [GO:0014047];positive regulation of transforming growth factor beta receptor signaling pathway [GO:0030511];positive regulation of melanin biosynthetic process [GO:0048023];regulation of synaptic plasticity [GO:0048167];chemical synaptic transmission [GO:0007268];-;protein targeting [GO:000…	PDZ domain binding [GO:0030165];myosin binding [GO:0017022];GTPase activator activity [GO:0005096];-;identical protein binding [GO:0042802];signaling receptor binding [GO:0005102];actin binding [GO:0003779]	cytoplasm [GO:0005737];postsynapse [GO:0098794];cell cortex [GO:0005938];brush border [GO:0005903];cytoplasmic vesicle [GO:0031410];cytosol [GO:0005829];synaptic vesicle [GO:0008021];dendritic spine [GO:0043197];presynapse [GO:0098793];glutamatergic synapse [GO:0098978];Schaffer collateral - CA1 synapse [GO:0098685];vesicle membrane [GO:0012506];-;endocytic vesicle [GO:0030139];membrane [GO:00160…	endothelial cell migration [GO:0043542];cellular response to interleukin-7 [GO:0098761];glutamate secretion [GO:0014047];positive regulation of transforming growth factor beta receptor signaling pathway [GO:0030511];positive regulation of melanin biosynthetic process [GO:0048023];regulation of synaptic plasticity [GO:0048167];chemical synaptic transmission [GO:0007268];-;protein targeting [GO:000…
Q3TIQ2	60S ribosomal protein L12		Rpl12	translation [GO:0006412];-	-;structural constituent of ribosome [GO:0003735]	-;ribosome [GO:0005840]	translation [GO:0006412];-;-;structural constituent of ribosome [GO:0003735];-;ribosome [GO:0005840]
D3YUL8	Phosphatidylinositol-3,4-bisphosphate 4-phosphatase	269180	Inpp4a	-	phosphatidylinositol-3,4-bisphosphate 4-phosphatase activity [GO:0016316];phosphatidylinositol-4,5-bisphosphate 4-phosphatase activity [GO:0034597]	-	-;phosphatidylinositol-3,4-bisphosphate 4-phosphatase activity [GO:0016316];phosphatidylinositol-4,5-bisphosphate 4-phosphatase activity [GO:0034597];-
Q8VCM7	Fibrinogen gamma chain	99571	Fgg	cell-matrix adhesion [GO:0007160];platelet aggregation [GO:0070527];positive regulation of vasoconstriction [GO:0045907];protein secretion [GO:0009306];response to calcium ion [GO:0051592];negative regulation of extrinsic apoptotic signaling pathway via death domain receptors [GO:1902042];positive regulation of ERK1 and ERK2 cascade [GO:0070374];innate immune response [GO:0045087];-;positive regu…	structural molecule activity [GO:0005198];metal ion binding [GO:0046872];-;identical protein binding [GO:0042802];signaling receptor binding [GO:0005102];cell adhesion molecule binding [GO:0050839]	collagen-containing extracellular matrix [GO:0062023];cytoplasm [GO:0005737];cell cortex [GO:0005938];extracellular space [GO:0005615];synapse [GO:0045202];external side of plasma membrane [GO:0009897];blood microparticle [GO:0072562];fibrinogen complex [GO:0005577];-;cell surface [GO:0009986];platelet alpha granule [GO:0031091]	cell-matrix adhesion [GO:0007160];platelet aggregation [GO:0070527];positive regulation of vasoconstriction [GO:0045907];protein secretion [GO:0009306];response to calcium ion [GO:0051592];negative regulation of extrinsic apoptotic signaling pathway via death domain receptors [GO:1902042];positive regulation of ERK1 and ERK2 cascade [GO:0070374];innate immune response [GO:0045087];-;positive regu…
Q9Z2Y3	Homer protein homolog 1	26556	Homer1	positive regulation of calcium ion transport [GO:0051928];G protein-coupled glutamate receptor signaling pathway [GO:0007216];regulation of postsynaptic neurotransmitter receptor activity [GO:0098962];behavioral response to cocaine [GO:0048148];protein tetramerization [GO:0051262];chemical homeostasis within a tissue [GO:0048875];regulation of dendritic spine maintenance [GO:1902950];regulation o…	type 5 metabotropic glutamate receptor binding [GO:0031802];scaffold protein binding [GO:0097110];molecular adaptor activity [GO:0060090];transmembrane transporter binding [GO:0044325];structural constituent of postsynapse [GO:0099186];G protein-coupled glutamate receptor binding [GO:0035256];-;identical protein binding [GO:0042802];signaling receptor binding [GO:0005102];protein-containing compl…	postsynapse [GO:0098794];neuron spine [GO:0044309];axon [GO:0030424];synapse [GO:0045202];membrane [GO:0016020];Z disc [GO:0030018];neuronal cell body [GO:0043025];dendritic spine [GO:0043197];-;costamere [GO:0043034];apical part of cell [GO:0045177];plasma membrane [GO:0005886];postsynaptic cytosol [GO:0099524];cytoplasm [GO:0005737];neuron projection [GO:0043005];glutamatergic synapse [GO:00989…	positive regulation of calcium ion transport [GO:0051928];G protein-coupled glutamate receptor signaling pathway [GO:0007216];regulation of postsynaptic neurotransmitter receptor activity [GO:0098962];behavioral response to cocaine [GO:0048148];protein tetramerization [GO:0051262];chemical homeostasis within a tissue [GO:0048875];regulation of dendritic spine maintenance [GO:1902950];regulation o…
A0A1L1SUX8	Thy-1 antigen		Thy1	regulation of cell migration [GO:0030334];cell adhesion [GO:0007155];-	integrin binding [GO:0005178];-	anchored component of membrane [GO:0031225];-;plasma membrane [GO:0005886]	regulation of cell migration [GO:0030334];cell adhesion [GO:0007155];-;integrin binding [GO:0005178];-;anchored component of membrane [GO:0031225];-;plasma membrane [GO:0005886]
Q8K1F2	Anti-VIPase light chain variable region			-	-	-	-
A0A0G2JFE9	Immunoglobulin heavy variable 1-76		Ighv1-76	complement activation, classical pathway [GO:0006958];phagocytosis, recognition [GO:0006910];B cell receptor signaling pathway [GO:0050853];phagocytosis, engulfment [GO:0006911];defense response to bacterium [GO:0042742];innate immune response [GO:0045087];-;positive regulation of B cell activation [GO:0050871]	antigen binding [GO:0003823];immunoglobulin receptor binding [GO:0034987];-	-;external side of plasma membrane [GO:0009897];immunoglobulin complex, circulating [GO:0042571]	complement activation, classical pathway [GO:0006958];phagocytosis, recognition [GO:0006910];B cell receptor signaling pathway [GO:0050853];phagocytosis, engulfment [GO:0006911];defense response to bacterium [GO:0042742];innate immune response [GO:0045087];-;positive regulation of B cell activation [GO:0050871];antigen binding [GO:0003823];immunoglobulin receptor binding [GO:0034987];-;-;external…
Q8BGN3	Glycerophosphocholine cholinephosphodiesterase ENPP6	320981	Enpp6	lipid metabolic process [GO:0006629];choline metabolic process [GO:0019695];-;lipid catabolic process [GO:0016042]	glycerophosphocholine cholinephosphodiesterase activity [GO:0047390];metal ion binding [GO:0046872];glycerophosphodiester phosphodiesterase activity [GO:0008889];-;phosphoric diester hydrolase activity [GO:0008081]	anchored component of membrane [GO:0031225];extracellular region [GO:0005576];plasma membrane [GO:0005886];-	lipid metabolic process [GO:0006629];choline metabolic process [GO:0019695];-;lipid catabolic process [GO:0016042];glycerophosphocholine cholinephosphodiesterase activity [GO:0047390];metal ion binding [GO:0046872];glycerophosphodiester phosphodiesterase activity [GO:0008889];-;phosphoric diester hydrolase activity [GO:0008081];anchored component of membrane [GO:0031225];extracellular region [GO:…
P56564	Excitatory amino acid transporter 1	20512	Slc1a3	L-glutamate transmembrane transport [GO:0015813];response to antibiotic [GO:0046677];sensory perception of sound [GO:0007605];response to inorganic substance [GO:0010035];L-glutamate import [GO:0051938];malate-aspartate shuttle [GO:0043490];L-glutamate import across plasma membrane [GO:0098712];-;gamma-aminobutyric acid biosynthetic process [GO:0009449];cranial nerve development [GO:0021545];cell…	high-affinity glutamate transmembrane transporter activity [GO:0005314];amino acid binding [GO:0016597];acidic amino acid transmembrane transporter activity [GO:0015172];glutamate [GO:0015501];metal ion binding [GO:0046872];L-glutamate transmembrane transporter activity [GO:0005313];-;glutamate binding [GO:0016595]	cell projection [GO:0042995];cell periphery [GO:0071944];basal plasma membrane [GO:0009925];membrane protein complex [GO:0098796];plasma membrane [GO:0005886];basolateral plasma membrane [GO:0016323];neuron projection [GO:0043005];neuronal cell body [GO:0043025];synapse [GO:0045202];dendritic spine [GO:0043197];integral component of plasma membrane [GO:0005887];mitochondrial inner membrane [GO:00…	L-glutamate transmembrane transport [GO:0015813];response to antibiotic [GO:0046677];sensory perception of sound [GO:0007605];response to inorganic substance [GO:0010035];L-glutamate import [GO:0051938];malate-aspartate shuttle [GO:0043490];L-glutamate import across plasma membrane [GO:0098712];-;gamma-aminobutyric acid biosynthetic process [GO:0009449];cranial nerve development [GO:0021545];cell…
D3Z6G3	Microtubule-associated protein RP/EB family member 3	100732	Mapre3	cell cycle [GO:0007049];cell division [GO:0051301];-	microtubule binding [GO:0008017];-	microtubule [GO:0005874];cytoplasm [GO:0005737];-	cell cycle [GO:0007049];cell division [GO:0051301];-;microtubule binding [GO:0008017];-;microtubule [GO:0005874];cytoplasm [GO:0005737];-
A0A0M4KPD8	B2 12-1 anti-human butyrylcholinesterase (BChE) light chain variable region			-	-	-	-
Q3UB67	Uncharacterized protein		Rpl3	translation [GO:0006412];-	-;structural constituent of ribosome [GO:0003735]	-;ribosome [GO:0005840]	translation [GO:0006412];-;-;structural constituent of ribosome [GO:0003735];-;ribosome [GO:0005840]
A2BEE9	Disks large homolog 3	53310	Dlg3	-	-	-	-
P59999	Actin-related protein 2/3 complex subunit 4	68089	Arpc4	actin filament polymerization [GO:0030041];Arp2/3 complex-mediated actin nucleation [GO:0034314];-	structural constituent of cytoskeleton [GO:0005200];actin filament binding [GO:0051015];protein-macromolecule adaptor activity [GO:0030674];enzyme binding [GO:0019899];-	cell projection [GO:0042995];cytoplasm [GO:0005737];nucleus [GO:0005634];-;Arp2/3 protein complex [GO:0005885];site of double-strand break [GO:0035861]	actin filament polymerization [GO:0030041];Arp2/3 complex-mediated actin nucleation [GO:0034314];-;structural constituent of cytoskeleton [GO:0005200];actin filament binding [GO:0051015];protein-macromolecule adaptor activity [GO:0030674];enzyme binding [GO:0019899];-;cell projection [GO:0042995];cytoplasm [GO:0005737];nucleus [GO:0005634];-;Arp2/3 protein complex [GO:0005885];site of double-stra…
P28740	Kinesin-like protein KIF2A	16563	Kif2a	mitotic spindle assembly [GO:0090307];microtubule cytoskeleton organization [GO:0000226];nervous system development [GO:0007399];mitotic spindle organization [GO:0007052];cell division [GO:0051301];regulation of cell migration [GO:0030334];-;microtubule-based movement [GO:0007018];cell differentiation [GO:0030154]	protein kinase binding [GO:0019901];ATP-dependent microtubule motor activity [GO:1990939];microtubule motor activity [GO:0003777];-;ATP binding [GO:0005524];microtubule binding [GO:0008017]	cytoplasm [GO:0005737];spindle [GO:0005819];spindle pole [GO:0000922];kinesin complex [GO:0005871];centriole [GO:0005814];microtubule [GO:0005874];nucleolus [GO:0005730];nucleoplasm [GO:0005654];lysosome [GO:0005764];-;centrosome [GO:0005813];centriolar subdistal appendage [GO:0120103];nuclear body [GO:0016604];sperm principal piece [GO:0097228]	mitotic spindle assembly [GO:0090307];microtubule cytoskeleton organization [GO:0000226];nervous system development [GO:0007399];mitotic spindle organization [GO:0007052];cell division [GO:0051301];regulation of cell migration [GO:0030334];-;microtubule-based movement [GO:0007018];cell differentiation [GO:0030154];protein kinase binding [GO:0019901];ATP-dependent microtubule motor activity [GO:19…
Q6IRU2	Tropomyosin alpha-4 chain	326618	Tpm4	-;actin filament organization [GO:0007015];muscle contraction [GO:0006936]	protein homodimerization activity [GO:0042803];actin filament binding [GO:0051015];metal ion binding [GO:0046872];-;identical protein binding [GO:0042802];protein heterodimerization activity [GO:0046982]	cytoplasm [GO:0005737];cortical cytoskeleton [GO:0030863];podosome [GO:0002102];actin cytoskeleton [GO:0015629];stress fiber [GO:0001725];-;actin filament [GO:0005884]	-;actin filament organization [GO:0007015];muscle contraction [GO:0006936];protein homodimerization activity [GO:0042803];actin filament binding [GO:0051015];metal ion binding [GO:0046872];-;identical protein binding [GO:0042802];protein heterodimerization activity [GO:0046982];cytoplasm [GO:0005737];cortical cytoskeleton [GO:0030863];podosome [GO:0002102];actin cytoskeleton [GO:0015629];stress f…
E9QAT4	Protein transport protein Sec16A	227648	Sec16a	Golgi to plasma membrane CFTR protein transport [GO:0043000];protein localization to plasma membrane [GO:0072659];protein exit from endoplasmic reticulum [GO:0032527];protein localization to endoplasmic reticulum exit site [GO:0070973];endoplasmic reticulum organization [GO:0007029];protein stabilization [GO:0050821];endoplasmic reticulum to Golgi vesicle-mediated transport [GO:0006888];Golgi org…	-	Golgi apparatus [GO:0005794];Golgi membrane [GO:0000139];cytosol [GO:0005829];endoplasmic reticulum membrane [GO:0005789];organelle membrane [GO:0031090];perinuclear region of cytoplasm [GO:0048471];-;ER to Golgi transport vesicle membrane [GO:0012507];endoplasmic reticulum [GO:0005783];endoplasmic reticulum exit site [GO:0070971]	Golgi to plasma membrane CFTR protein transport [GO:0043000];protein localization to plasma membrane [GO:0072659];protein exit from endoplasmic reticulum [GO:0032527];protein localization to endoplasmic reticulum exit site [GO:0070973];endoplasmic reticulum organization [GO:0007029];protein stabilization [GO:0050821];endoplasmic reticulum to Golgi vesicle-mediated transport [GO:0006888];Golgi org…
Q61782	Type I epidermal keratin mRNA, 3'end			-	-;structural molecule activity [GO:0005198]	intermediate filament [GO:0005882];-	-;-;structural molecule activity [GO:0005198];intermediate filament [GO:0005882];-
Q8VDP3	[F-actin]-monooxygenase MICAL1	171580	Mical1	negative regulation of protein phosphorylation [GO:0001933];negative regulation of cysteine-type endopeptidase activity involved in apoptotic process [GO:0043154];regulation of regulated secretory pathway [GO:1903305];sulfur oxidation [GO:0019417];-;actin filament depolymerization [GO:0030042];negative regulation of apoptotic process [GO:0043066]	protein kinase binding [GO:0019901];NAD(P)H oxidase H2O2-forming activity [GO:0016174];monooxygenase activity [GO:0004497];small GTPase binding [GO:0031267];FAD binding [GO:0071949];metal ion binding [GO:0046872];oxidoreductase activity, acting on paired donors, with incorporation or reduction of molecular oxygen, NAD(P)H as one donor, and incorporation of one atom of oxygen [GO:0016709];SH3 doma…	intercellular bridge [GO:0045171];cytoplasm [GO:0005737];cytoskeleton [GO:0005856];midbody [GO:0030496];hippocampal mossy fiber expansion [GO:1990026];-	negative regulation of protein phosphorylation [GO:0001933];negative regulation of cysteine-type endopeptidase activity involved in apoptotic process [GO:0043154];regulation of regulated secretory pathway [GO:1903305];sulfur oxidation [GO:0019417];-;actin filament depolymerization [GO:0030042];negative regulation of apoptotic process [GO:0043066];protein kinase binding [GO:0019901];NAD(P)H oxidas…
Q811E7	Myosin IF		Myo1f	-	ATP binding [GO:0005524];-;motor activity [GO:0003774];actin binding [GO:0003779]	-;myosin complex [GO:0016459]	-;ATP binding [GO:0005524];-;motor activity [GO:0003774];actin binding [GO:0003779];-;myosin complex [GO:0016459]
Q2M3X8	Phosphatase and actin regulator 1	218194	Phactr1	cerebral cortex development [GO:0021987];actin cytoskeleton organization [GO:0030036];actin cytoskeleton reorganization [GO:0031532];actomyosin structure organization [GO:0031032];regulation of neuron migration [GO:2001222];dendrite arborization [GO:0140059];stress fiber assembly [GO:0043149];-;regulation of phosphorylation [GO:0042325];cell motility [GO:0048870]	protein phosphatase 1 binding [GO:0008157];-;protein phosphatase inhibitor activity [GO:0004864];actin binding [GO:0003779]	-;synapse [GO:0045202];cytosol [GO:0005829];nucleus [GO:0005634]	cerebral cortex development [GO:0021987];actin cytoskeleton organization [GO:0030036];actin cytoskeleton reorganization [GO:0031532];actomyosin structure organization [GO:0031032];regulation of neuron migration [GO:2001222];dendrite arborization [GO:0140059];stress fiber assembly [GO:0043149];-;regulation of phosphorylation [GO:0042325];cell motility [GO:0048870];protein phosphatase 1 binding [GO…
A0PJT4	Leucine zipper, putative tumor suppressor 1		Lzts1	-;mitotic cell cycle phase transition [GO:0044772]	microtubule binding [GO:0008017];-	-	-;mitotic cell cycle phase transition [GO:0044772];microtubule binding [GO:0008017];-;-
P60879	Synaptosomal-associated protein 25	20614	Snap25	exocytic insertion of neurotransmitter receptor to postsynaptic membrane [GO:0098967];calcium ion-regulated exocytosis of neurotransmitter [GO:0048791];neurotransmitter receptor internalization [GO:0099590];regulation of establishment of protein localization [GO:0070201];endosomal transport [GO:0016197];associative learning [GO:0008306];exocytosis [GO:0006887];vesicle fusion [GO:0006906];SNARE co…	protein N-terminus binding [GO:0047485];SNAP receptor activity [GO:0005484];protein domain specific binding [GO:0019904];transmembrane transporter binding [GO:0044325];SNARE binding [GO:0000149];voltage-gated potassium channel activity [GO:0005249];myosin binding [GO:0017022];syntaxin binding [GO:0019905];-;calcium-dependent protein binding [GO:0048306];syntaxin-1 binding [GO:0017075]	lamellipodium [GO:0030027];cytoskeleton [GO:0005856];postsynapse [GO:0098794];axon [GO:0030424];anchored component of presynaptic membrane [GO:0099026];synapse [GO:0045202];synaptobrevin 2-SNAP-25-syntaxin-1a-complexin II complex [GO:0070033];intracellular organelle [GO:0043229];axonal growth cone [GO:0044295];actin cytoskeleton [GO:0015629];perinuclear region of cytoplasm [GO:0048471];membrane r…	exocytic insertion of neurotransmitter receptor to postsynaptic membrane [GO:0098967];calcium ion-regulated exocytosis of neurotransmitter [GO:0048791];neurotransmitter receptor internalization [GO:0099590];regulation of establishment of protein localization [GO:0070201];endosomal transport [GO:0016197];associative learning [GO:0008306];exocytosis [GO:0006887];vesicle fusion [GO:0006906];SNARE co…
Q6AXB7	Synaptic functional regulator FMR1	14265	Fmr1	nervous system development [GO:0007399];regulation of translation [GO:0006417];RNA splicing [GO:0008380];-;mRNA processing [GO:0006397]	mRNA binding [GO:0003729];-	filopodium tip [GO:0032433];cytoplasmic stress granule [GO:0010494];presynaptic membrane [GO:0042734];nucleolus [GO:0005730];dendritic spine [GO:0043197];growth cone [GO:0030426];perikaryon [GO:0043204];-;perinuclear region of cytoplasm [GO:0048471];chromosome, centromeric region [GO:0000775]	nervous system development [GO:0007399];regulation of translation [GO:0006417];RNA splicing [GO:0008380];-;mRNA processing [GO:0006397];mRNA binding [GO:0003729];-;filopodium tip [GO:0032433];cytoplasmic stress granule [GO:0010494];presynaptic membrane [GO:0042734];nucleolus [GO:0005730];dendritic spine [GO:0043197];growth cone [GO:0030426];perikaryon [GO:0043204];-;perinuclear region of cytoplas…
Q3UJU5	40S ribosomal protein S3a		Rps3a1	translation [GO:0006412];cell differentiation [GO:0030154];-	-;structural constituent of ribosome [GO:0003735]	cytosolic small ribosomal subunit [GO:0022627];-;nucleus [GO:0005634]	translation [GO:0006412];cell differentiation [GO:0030154];-;-;structural constituent of ribosome [GO:0003735];cytosolic small ribosomal subunit [GO:0022627];-;nucleus [GO:0005634]
P16627	Heat shock 70 kDa protein 1-like	15482	Hspa1l	chaperone cofactor-dependent protein refolding [GO:0051085];binding of sperm to zona pellucida [GO:0007339];vesicle-mediated transport [GO:0016192];spermatogenesis [GO:0007283];protein refolding [GO:0042026];cellular response to unfolded protein [GO:0034620];-;positive regulation of protein targeting to mitochondrion [GO:1903955];cell differentiation [GO:0030154]	protein folding chaperone [GO:0044183];misfolded protein binding [GO:0051787];ubiquitin protein ligase binding [GO:0031625];unfolded protein binding [GO:0051082];heat shock protein binding [GO:0031072];-;ATP binding [GO:0005524]	cytoplasm [GO:0005737];plasma membrane [GO:0005886];COP9 signalosome [GO:0008180];cytosol [GO:0005829];cell body [GO:0044297];nucleus [GO:0005634];-;zona pellucida receptor complex [GO:0002199];mitochondrial matrix [GO:0005759]	chaperone cofactor-dependent protein refolding [GO:0051085];binding of sperm to zona pellucida [GO:0007339];vesicle-mediated transport [GO:0016192];spermatogenesis [GO:0007283];protein refolding [GO:0042026];cellular response to unfolded protein [GO:0034620];-;positive regulation of protein targeting to mitochondrion [GO:1903955];cell differentiation [GO:0030154];protein folding chaperone [GO:004…
P99029	Peroxiredoxin-5, mitochondrial	54683	Prdx5	negative regulation of oxidoreductase activity [GO:0051354];regulation of apoptosis involved in tissue homeostasis [GO:0060785];reactive nitrogen species metabolic process [GO:2001057];hydrogen peroxide catabolic process [GO:0042744];negative regulation of transcription by RNA polymerase III [GO:0016480];positive regulation of collagen biosynthetic process [GO:0032967];cellular response to reacti…	peroxidase activity [GO:0004601];RNA polymerase III transcription regulatory region sequence-specific DNA binding [GO:0001016];cysteine-type endopeptidase inhibitor activity involved in apoptotic process [GO:0043027];peroxynitrite reductase activity [GO:0072541];peroxiredoxin activity [GO:0051920];-;signaling receptor binding [GO:0005102];thioredoxin peroxidase activity [GO:0008379];antioxidant a…	cytoplasm [GO:0005737];peroxisomal matrix [GO:0005782];cytoplasmic vesicle [GO:0031410];cytosol [GO:0005829];nucleus [GO:0005634];peroxisome [GO:0005777];-;perinuclear region of cytoplasm [GO:0048471];intracellular membrane-bounded organelle [GO:0043231];mitochondrion [GO:0005739]	negative regulation of oxidoreductase activity [GO:0051354];regulation of apoptosis involved in tissue homeostasis [GO:0060785];reactive nitrogen species metabolic process [GO:2001057];hydrogen peroxide catabolic process [GO:0042744];negative regulation of transcription by RNA polymerase III [GO:0016480];positive regulation of collagen biosynthetic process [GO:0032967];cellular response to reacti…
P12382	ATP-dependent 6-phosphofructokinase, liver type	18641	Pfkl	fructose 1,6-bisphosphate metabolic process [GO:0030388];canonical glycolysis [GO:0061621];response to glucose [GO:0009749];glycolytic process through fructose-6-phosphate [GO:0061615];carbohydrate metabolic process [GO:0005975];negative regulation of insulin secretion [GO:0046676];glycolytic process [GO:0006096];-;fructose 6-phosphate metabolic process [GO:0006002]	fructose-6-phosphate binding [GO:0070095];fructose binding [GO:0070061];metal ion binding [GO:0046872];identical protein binding [GO:0042802];-;ATP binding [GO:0005524];AMP binding [GO:0016208];6-phosphofructokinase activity [GO:0003872];monosaccharide binding [GO:0048029];kinase binding [GO:0019900]	-;6-phosphofructokinase complex [GO:0005945];cytosol [GO:0005829];membrane [GO:0016020]	fructose 1,6-bisphosphate metabolic process [GO:0030388];canonical glycolysis [GO:0061621];response to glucose [GO:0009749];glycolytic process through fructose-6-phosphate [GO:0061615];carbohydrate metabolic process [GO:0005975];negative regulation of insulin secretion [GO:0046676];glycolytic process [GO:0006096];-;fructose 6-phosphate metabolic process [GO:0006002];fructose-6-phosphate binding […
E9Q6H8	Pleckstrin homology domain-containing, family A member 5	109135	Plekha5	reproductive system development [GO:0061458];-	phosphatidylinositol-5-phosphate binding [GO:0010314];phosphatidylinositol-3,5-bisphosphate binding [GO:0080025];phosphatidylinositol-4-phosphate binding [GO:0070273];-;phosphatidylinositol-3-phosphate binding [GO:0032266]	cytosol [GO:0005829];glutamatergic synapse [GO:0098978];nucleoplasm [GO:0005654];postsynaptic density [GO:0014069];-	reproductive system development [GO:0061458];-;phosphatidylinositol-5-phosphate binding [GO:0010314];phosphatidylinositol-3,5-bisphosphate binding [GO:0080025];phosphatidylinositol-4-phosphate binding [GO:0070273];-;phosphatidylinositol-3-phosphate binding [GO:0032266];cytosol [GO:0005829];glutamatergic synapse [GO:0098978];nucleoplasm [GO:0005654];postsynaptic density [GO:0014069];-
Q8K212	Phosphofurin acidic cluster sorting protein 1	107975	Pacs1	cellular protein localization [GO:0034613];protein localization to Golgi apparatus [GO:0034067];positive regulation of protein binding [GO:0032092];-;protein localization to plasma membrane [GO:0072659]	-;transmembrane transporter binding [GO:0044325]	Golgi apparatus [GO:0005794];perinuclear region of cytoplasm [GO:0048471];-;COPI-coated vesicle [GO:0030137]	cellular protein localization [GO:0034613];protein localization to Golgi apparatus [GO:0034067];positive regulation of protein binding [GO:0032092];-;protein localization to plasma membrane [GO:0072659];-;transmembrane transporter binding [GO:0044325];Golgi apparatus [GO:0005794];perinuclear region of cytoplasm [GO:0048471];-;COPI-coated vesicle [GO:0030137]
Q9JM76	Actin-related protein 2/3 complex subunit 3	56378	Arpc3	cellular response to nerve growth factor stimulus [GO:1990090];Arp2/3 complex-mediated actin nucleation [GO:0034314];-	structural constituent of cytoskeleton [GO:0005200];actin filament binding [GO:0051015];-	lamellipodium [GO:0030027];cytoplasm [GO:0005737];cell leading edge [GO:0031252];nucleus [GO:0005634];filamentous actin [GO:0031941];growth cone leading edge [GO:0061850];-;Arp2/3 protein complex [GO:0005885];site of double-strand break [GO:0035861]	cellular response to nerve growth factor stimulus [GO:1990090];Arp2/3 complex-mediated actin nucleation [GO:0034314];-;structural constituent of cytoskeleton [GO:0005200];actin filament binding [GO:0051015];-;lamellipodium [GO:0030027];cytoplasm [GO:0005737];cell leading edge [GO:0031252];nucleus [GO:0005634];filamentous actin [GO:0031941];growth cone leading edge [GO:0061850];-;Arp2/3 protein co…
A2A9M4	Dedicator of cytokinesis protein 7		Dock7	microtubule cytoskeleton organization [GO:0000226];positive regulation of peptidyl-serine phosphorylation [GO:0033138];positive regulation of vascular associated smooth muscle cell migration [GO:1904754];axonogenesis [GO:0007409];-;small GTPase mediated signal transduction [GO:0007264];activation of GTPase activity [GO:0090630];establishment of neuroblast polarity [GO:0045200]	small GTPase binding [GO:0031267];-;guanyl-nucleotide exchange factor activity [GO:0005085]	-;COP9 signalosome [GO:0008180]	microtubule cytoskeleton organization [GO:0000226];positive regulation of peptidyl-serine phosphorylation [GO:0033138];positive regulation of vascular associated smooth muscle cell migration [GO:1904754];axonogenesis [GO:0007409];-;small GTPase mediated signal transduction [GO:0007264];activation of GTPase activity [GO:0090630];establishment of neuroblast polarity [GO:0045200];small GTPase bindin…
E9PUC5	PH and SEC7 domain-containing protein 3	234353	Psd3	-	phospholipid binding [GO:0005543]	-	-;phospholipid binding [GO:0005543];-
Q8C015	Serine/threonine-protein kinase PAK 5	241656	Pak5	activation of protein kinase activity [GO:0032147];negative regulation of extrinsic apoptotic signaling pathway [GO:2001237];regulation of MAPK cascade [GO:0043408];locomotory behavior [GO:0007626];protein phosphorylation [GO:0006468];intracellular signal transduction [GO:0035556];-;memory [GO:0007613];learning [GO:0007612];cytoskeleton organization [GO:0007010];apoptotic process [GO:0006915]	protein threonine kinase activity [GO:0106311];protein serine/threonine kinase activity [GO:0004674];protein serine kinase activity [GO:0106310];-;ATP binding [GO:0005524]	cytoplasm [GO:0005737];synapse [GO:0045202];nucleoplasm [GO:0005654];-;mitochondrion [GO:0005739]	activation of protein kinase activity [GO:0032147];negative regulation of extrinsic apoptotic signaling pathway [GO:2001237];regulation of MAPK cascade [GO:0043408];locomotory behavior [GO:0007626];protein phosphorylation [GO:0006468];intracellular signal transduction [GO:0035556];-;memory [GO:0007613];learning [GO:0007612];cytoskeleton organization [GO:0007010];apoptotic process [GO:0006915];pro…
E9PV26	Proline-rich 36	73072	Prr36	-	-	-	-
P60766	Cell division control protein 42 homolog	12540	Cdc42	actin filament organization [GO:0007015];viral RNA genome replication [GO:0039694];cellular response to interferon-gamma [GO:0071346];integrin-mediated signaling pathway [GO:0007229];regulation of protein binding [GO:0043393];cell projection assembly [GO:0030031];positive regulation of neuron apoptotic process [GO:0043525];cell migration [GO:0016477];submandibular salivary gland formation [GO:006…	protein kinase binding [GO:0019901];GBD domain binding [GO:0032427];mitogen-activated protein kinase kinase kinase binding [GO:0031435];GTP-dependent protein binding [GO:0030742];apolipoprotein A-I receptor binding [GO:0034191];ubiquitin protein ligase activity [GO:0061630];identical protein binding [GO:0042802];GTPase activity [GO:0003924];thioesterase binding [GO:0031996];-;GTP binding [GO:0005…	Golgi transport complex [GO:0017119];Golgi membrane [GO:0000139];phagocytic vesicle [GO:0045335];secretory granule [GO:0030141];membrane [GO:0016020];myelin sheath [GO:0043209];cell-cell junction [GO:0005911];cell projection [GO:0042995];neuronal cell body [GO:0043025];filopodium [GO:0030175];mitotic spindle [GO:0072686];dendritic spine [GO:0043197];lamellipodium membrane [GO:0031258];Schaffer co…	actin filament organization [GO:0007015];viral RNA genome replication [GO:0039694];cellular response to interferon-gamma [GO:0071346];integrin-mediated signaling pathway [GO:0007229];regulation of protein binding [GO:0043393];cell projection assembly [GO:0030031];positive regulation of neuron apoptotic process [GO:0043525];cell migration [GO:0016477];submandibular salivary gland formation [GO:006…
Q61584	Fragile X mental retardation syndrome-related protein 1	14359	Fxr1	positive regulation of response to DNA damage stimulus [GO:2001022];positive regulation of translation [GO:0045727];negative regulation of translation [GO:0017148];regulation of filopodium assembly [GO:0051489];skeletal muscle organ development [GO:0060538];positive regulation of gene silencing by miRNA [GO:2000637];-;regulation of mRNA stability [GO:0043488];positive regulation of protein phosph…	protein homodimerization activity [GO:0042803];-;RNA strand annealing activity [GO:0033592];translation regulator activity [GO:0045182];protein heterodimerization activity [GO:0046982];mRNA 3'-UTR binding [GO:0003730]	postsynapse [GO:0098794];axon [GO:0030424];nucleus [GO:0005634];perinuclear region of cytoplasm [GO:0048471];membrane [GO:0016020];dendritic spine neck [GO:0044326];neuronal cell body [GO:0043025];dendritic spine [GO:0043197];-;costamere [GO:0043034];dendritic filopodium [GO:1902737];polysome [GO:0005844];cytoplasmic ribonucleoprotein granule [GO:0036464];growth cone [GO:0030426];cytoplasm [GO:00…	positive regulation of response to DNA damage stimulus [GO:2001022];positive regulation of translation [GO:0045727];negative regulation of translation [GO:0017148];regulation of filopodium assembly [GO:0051489];skeletal muscle organ development [GO:0060538];positive regulation of gene silencing by miRNA [GO:2000637];-;regulation of mRNA stability [GO:0043488];positive regulation of protein phosph…
Q6NS52	Diacylglycerol kinase beta	217480	Dgkb	lipid phosphorylation [GO:0046834];phosphatidic acid biosynthetic process [GO:0006654];regulation of postsynapse organization [GO:0099175];response to bacterium [GO:0009617];diacylglycerol metabolic process [GO:0046339];intracellular signal transduction [GO:0035556];-;phosphatidic acid metabolic process [GO:0046473];modulation of chemical synaptic transmission [GO:0050804];glycerolipid metabolic …	NAD+ kinase activity [GO:0003951];lipid binding [GO:0008289];-;ATP binding [GO:0005524];calcium ion binding [GO:0005509];diacylglycerol kinase activity [GO:0004143]	plasma membrane [GO:0005886];cytosol [GO:0005829];glutamatergic synapse [GO:0098978];postsynaptic membrane [GO:0045211];Schaffer collateral - CA1 synapse [GO:0098685];-;membrane [GO:0016020]	lipid phosphorylation [GO:0046834];phosphatidic acid biosynthetic process [GO:0006654];regulation of postsynapse organization [GO:0099175];response to bacterium [GO:0009617];diacylglycerol metabolic process [GO:0046339];intracellular signal transduction [GO:0035556];-;phosphatidic acid metabolic process [GO:0046473];modulation of chemical synaptic transmission [GO:0050804];glycerolipid metabolic …
Q8K2B3	Succinate dehydrogenase [ubiquinone] flavoprotein subunit, mitochondrial	66945	Sdha	nervous system development [GO:0007399];respiratory electron transport chain [GO:0022904];succinate metabolic process [GO:0006105];tricarboxylic acid cycle [GO:0006099];-;mitochondrial electron transport, succinate to ubiquinone [GO:0006121]	succinate dehydrogenase activity [GO:0000104];succinate dehydrogenase (ubiquinone) activity [GO:0008177];-;electron transfer activity [GO:0009055];flavin adenine dinucleotide binding [GO:0050660]	mitochondrial respiratory chain complex II, succinate dehydrogenase complex (ubiquinone) [GO:0005749];nucleolus [GO:0005730];mitochondrial inner membrane [GO:0005743];-;myelin sheath [GO:0043209];mitochondrion [GO:0005739]	nervous system development [GO:0007399];respiratory electron transport chain [GO:0022904];succinate metabolic process [GO:0006105];tricarboxylic acid cycle [GO:0006099];-;mitochondrial electron transport, succinate to ubiquinone [GO:0006121];succinate dehydrogenase activity [GO:0000104];succinate dehydrogenase (ubiquinone) activity [GO:0008177];-;electron transfer activity [GO:0009055];flavin ade…
Q9QUI0	Transforming protein RhoA	11848	Rhoa	cell morphogenesis [GO:0000902];cytoplasmic microtubule organization [GO:0031122];ossification involved in bone maturation [GO:0043931];positive regulation of neuron apoptotic process [GO:0043525];regulation of calcium ion transport [GO:0051924];neuron projection morphogenesis [GO:0048812];cellular response to chemokine [GO:1990869];cell junction assembly [GO:0034329];wound healing, spreading of …	protein kinase binding [GO:0019901];Rho GDP-dissociation inhibitor binding [GO:0051022];GDP binding [GO:0019003];protein domain specific binding [GO:0019904];myosin binding [GO:0017022];GTPase activity [GO:0003924];-;GTP binding [GO:0005525];G protein activity [GO:0003925]	lamellipodium [GO:0030027];cytoskeleton [GO:0005856];postsynapse [GO:0098794];axon [GO:0030424];apical junction complex [GO:0043296];nucleus [GO:0005634];intracellular membrane-bounded organelle [GO:0043231];membrane [GO:0016020];mitochondrion [GO:0005739];cell projection [GO:0042995];extrinsic component of cytoplasmic side of plasma membrane [GO:0031234];cytoplasmic vesicle [GO:0031410];dendriti…	cell morphogenesis [GO:0000902];cytoplasmic microtubule organization [GO:0031122];ossification involved in bone maturation [GO:0043931];positive regulation of neuron apoptotic process [GO:0043525];regulation of calcium ion transport [GO:0051924];neuron projection morphogenesis [GO:0048812];cellular response to chemokine [GO:1990869];cell junction assembly [GO:0034329];wound healing, spreading of …
A0A1L1STC6	Nesprin-1	64009	Syne1	Golgi organization [GO:0007030];muscle cell differentiation [GO:0042692];nuclear matrix anchoring at nuclear membrane [GO:0090292];-	enzyme binding [GO:0019899];-;cytoskeleton-nuclear membrane anchor activity [GO:0140444];lamin binding [GO:0005521];actin binding [GO:0003779]	Golgi apparatus [GO:0005794];integral component of membrane [GO:0016021];nuclear outer membrane [GO:0005640];nucleolus [GO:0005730];meiotic nuclear membrane microtubule tethering complex [GO:0034993];nucleoplasm [GO:0005654];sarcomere [GO:0030017];postsynaptic membrane [GO:0045211];-;P-body [GO:0000932]	Golgi organization [GO:0007030];muscle cell differentiation [GO:0042692];nuclear matrix anchoring at nuclear membrane [GO:0090292];-;enzyme binding [GO:0019899];-;cytoskeleton-nuclear membrane anchor activity [GO:0140444];lamin binding [GO:0005521];actin binding [GO:0003779];Golgi apparatus [GO:0005794];integral component of membrane [GO:0016021];nuclear outer membrane [GO:0005640];nucleolus [GO:…
Q3TIU7	NADH-ubiquinone oxidoreductase 75 kDa subunit, mitochondrial		Ndufs1	ATP synthesis coupled electron transport [GO:0042773];-	NADH dehydrogenase (ubiquinone) activity [GO:0008137];4 iron, 4 sulfur cluster binding [GO:0051539];-	mitochondrial inner membrane [GO:0005743];-	ATP synthesis coupled electron transport [GO:0042773];-;NADH dehydrogenase (ubiquinone) activity [GO:0008137];4 iron, 4 sulfur cluster binding [GO:0051539];-;mitochondrial inner membrane [GO:0005743];-
G3UZI2	Heterogeneous nuclear ribonucleoprotein Q		Syncrip	-	RNA binding [GO:0003723]	-	-;RNA binding [GO:0003723];-
P06837	Neuromodulin	14432	Gap43	regulation of growth [GO:0040008];regulation of postsynaptic specialization assembly [GO:0099150];glial cell differentiation [GO:0010001];regulation of filopodium assembly [GO:0051489];axon choice point recognition [GO:0016198];axon guidance [GO:0007411];tissue regeneration [GO:0042246];cell fate commitment [GO:0045165];-;axon regeneration [GO:0031103]	phosphatidylinositol phosphate binding [GO:1901981];calmodulin binding [GO:0005516];phosphatidylserine binding [GO:0001786];-;lysophosphatidic acid binding [GO:0035727]	cytoplasm [GO:0005737];cell periphery [GO:0071944];GABA-ergic synapse [GO:0098982];plasma membrane [GO:0005886];axon [GO:0030424];growth cone membrane [GO:0032584];dendrite [GO:0030425];perikaryon [GO:0043204];postsynaptic density [GO:0014069];-;filopodium membrane [GO:0031527]	regulation of growth [GO:0040008];regulation of postsynaptic specialization assembly [GO:0099150];glial cell differentiation [GO:0010001];regulation of filopodium assembly [GO:0051489];axon choice point recognition [GO:0016198];axon guidance [GO:0007411];tissue regeneration [GO:0042246];cell fate commitment [GO:0045165];-;axon regeneration [GO:0031103];phosphatidylinositol phosphate binding [GO:1…
P62242	40S ribosomal protein S8	20116	Rps8	maturation of SSU-rRNA from tricistronic rRNA transcript (SSU-rRNA, 5.8S rRNA, LSU-rRNA) [GO:0000462];translation [GO:0006412];-	-;structural constituent of ribosome [GO:0003735]	ribonucleoprotein complex [GO:1990904];cytosol [GO:0005829];cytosolic small ribosomal subunit [GO:0022627];-;cytosolic ribosome [GO:0022626];endoplasmic reticulum [GO:0005783];membrane [GO:0016020]	maturation of SSU-rRNA from tricistronic rRNA transcript (SSU-rRNA, 5.8S rRNA, LSU-rRNA) [GO:0000462];translation [GO:0006412];-;-;structural constituent of ribosome [GO:0003735];ribonucleoprotein complex [GO:1990904];cytosol [GO:0005829];cytosolic small ribosomal subunit [GO:0022627];-;cytosolic ribosome [GO:0022626];endoplasmic reticulum [GO:0005783];membrane [GO:0016020]
P61750	ADP-ribosylation factor 4	11843	Arf4	retrograde vesicle-mediated transport, Golgi to endoplasmic reticulum [GO:0006890];epidermal growth factor receptor signaling pathway [GO:0007173];vesicle-mediated transport [GO:0016192];regulation of reactive oxygen species metabolic process [GO:2000377];cell migration [GO:0016477];-;intracellular protein transport [GO:0006886];activation of phospholipase D activity [GO:0031584];protein ADP-ribo…	epidermal growth factor receptor binding [GO:0005154];GTPase activity [GO:0003924];-;GTP binding [GO:0005525]	Golgi apparatus [GO:0005794];cytoplasm [GO:0005737];plasma membrane [GO:0005886];cytosol [GO:0005829];dendritic spine [GO:0043197];glutamatergic synapse [GO:0098978];-;ruffle membrane [GO:0032587]	retrograde vesicle-mediated transport, Golgi to endoplasmic reticulum [GO:0006890];epidermal growth factor receptor signaling pathway [GO:0007173];vesicle-mediated transport [GO:0016192];regulation of reactive oxygen species metabolic process [GO:2000377];cell migration [GO:0016477];-;intracellular protein transport [GO:0006886];activation of phospholipase D activity [GO:0031584];protein ADP-ribo…
Q8CG16	Complement C1r-A subcomponent	50909	C1ra	complement activation, classical pathway [GO:0006958];zymogen activation [GO:0031638];innate immune response [GO:0045087];-	serine-type endopeptidase activity [GO:0004252];calcium ion binding [GO:0005509];-;identical protein binding [GO:0042802]	extracellular space [GO:0005615];-;blood microparticle [GO:0072562]	complement activation, classical pathway [GO:0006958];zymogen activation [GO:0031638];innate immune response [GO:0045087];-;serine-type endopeptidase activity [GO:0004252];calcium ion binding [GO:0005509];-;identical protein binding [GO:0042802];extracellular space [GO:0005615];-;blood microparticle [GO:0072562]
E9PWE8	Dihydropyrimidinase-related protein 3	22240	Dpysl3	actin crosslink formation [GO:0051764];negative regulation of cell migration [GO:0030336];actin filament bundle assembly [GO:0051017];neuron development [GO:0048666];response to axon injury [GO:0048678];positive regulation of neuron projection development [GO:0010976];negative regulation of neuron projection development [GO:0010977];-;positive regulation of filopodium assembly [GO:0051491]	chondroitin sulfate binding [GO:0035374];SH3 domain binding [GO:0017124];filamin binding [GO:0031005];-;identical protein binding [GO:0042802];hydrolase activity, acting on carbon-nitrogen (but not peptide) bonds [GO:0016810]	lamellipodium [GO:0030027];exocytic vesicle [GO:0070382];extracellular space [GO:0005615];synapse [GO:0045202];cytosol [GO:0005829];cell body [GO:0044297];growth cone [GO:0030426];filamentous actin [GO:0031941];-	actin crosslink formation [GO:0051764];negative regulation of cell migration [GO:0030336];actin filament bundle assembly [GO:0051017];neuron development [GO:0048666];response to axon injury [GO:0048678];positive regulation of neuron projection development [GO:0010976];negative regulation of neuron projection development [GO:0010977];-;positive regulation of filopodium assembly [GO:0051491];chondr…
B9EIZ7	Coronin	216961	Coro6	-	-	-	-
Q62418	Drebrin-like protein	13169	Dbnl	Rac protein signal transduction [GO:0016601];positive regulation of axon extension [GO:0045773];positive regulation of dendritic spine morphogenesis [GO:0061003];ruffle assembly [GO:0097178];adaptive immune response [GO:0002250];receptor-mediated endocytosis [GO:0006898];synapse assembly [GO:0007416];podosome assembly [GO:0071800];postsynaptic actin cytoskeleton organization [GO:0098974];-;neuron…	actin filament binding [GO:0051015];protein domain specific binding [GO:0019904];protein C-terminus binding [GO:0008022];-;actin binding [GO:0003779]	lamellipodium [GO:0030027];cytoplasm [GO:0005737];cortical actin cytoskeleton [GO:0030864];site of polarized growth [GO:0030427];cell cortex [GO:0005938];Golgi membrane [GO:0000139];plasma membrane [GO:0005886];cytosol [GO:0005829];podosome [GO:0002102];dendrite [GO:0030425];perikaryon [GO:0043204];postsynaptic density [GO:0014069];postsynaptic membrane [GO:0045211];ruffle [GO:0001726];-;clathrin…	Rac protein signal transduction [GO:0016601];positive regulation of axon extension [GO:0045773];positive regulation of dendritic spine morphogenesis [GO:0061003];ruffle assembly [GO:0097178];adaptive immune response [GO:0002250];receptor-mediated endocytosis [GO:0006898];synapse assembly [GO:0007416];podosome assembly [GO:0071800];postsynaptic actin cytoskeleton organization [GO:0098974];-;neuron…
A0A0G2JFS5	Immunoglobulin heavy variable 1-69		Ighv1-69	complement activation, classical pathway [GO:0006958];phagocytosis, recognition [GO:0006910];B cell receptor signaling pathway [GO:0050853];phagocytosis, engulfment [GO:0006911];defense response to bacterium [GO:0042742];innate immune response [GO:0045087];-;positive regulation of B cell activation [GO:0050871]	antigen binding [GO:0003823];immunoglobulin receptor binding [GO:0034987];-	-;external side of plasma membrane [GO:0009897];immunoglobulin complex, circulating [GO:0042571]	complement activation, classical pathway [GO:0006958];phagocytosis, recognition [GO:0006910];B cell receptor signaling pathway [GO:0050853];phagocytosis, engulfment [GO:0006911];defense response to bacterium [GO:0042742];innate immune response [GO:0045087];-;positive regulation of B cell activation [GO:0050871];antigen binding [GO:0003823];immunoglobulin receptor binding [GO:0034987];-;-;external…
Q3T9L1	Coronin		Coro1a	phagolysosome assembly [GO:0001845];-;leukocyte chemotaxis [GO:0030595]	actin filament binding [GO:0051015];-	cytoskeleton [GO:0005856];-;phagocytic vesicle membrane [GO:0030670];cell cortex [GO:0005938]	phagolysosome assembly [GO:0001845];-;leukocyte chemotaxis [GO:0030595];actin filament binding [GO:0051015];-;cytoskeleton [GO:0005856];-;phagocytic vesicle membrane [GO:0030670];cell cortex [GO:0005938]
Q8R5H6	Wiskott-Aldrich syndrome protein family member 1	83767	Wasf1	Rac protein signal transduction [GO:0016601];lamellipodium morphogenesis [GO:0072673];positive regulation of Arp2/3 complex-mediated actin nucleation [GO:2000601];dendrite extension [GO:0097484];actin cytoskeleton organization [GO:0030036];neuron projection development [GO:0031175];cellular response to brain-derived neurotrophic factor stimulus [GO:1990416];mitochondrion morphogenesis [GO:0070584…	Arp2/3 complex binding [GO:0071933];protein kinase A binding [GO:0051018];small GTPase binding [GO:0031267];protein kinase A regulatory subunit binding [GO:0034237];-;actin binding [GO:0003779]	lamellipodium [GO:0030027];cytoplasm [GO:0005737];cytoskeleton [GO:0005856];postsynapse [GO:0098794];dendrite cytoplasm [GO:0032839];mitochondrial outer membrane [GO:0005741];-;focal adhesion [GO:0005925];SCAR complex [GO:0031209];protein-containing complex [GO:0032991];mitochondrion [GO:0005739]	Rac protein signal transduction [GO:0016601];lamellipodium morphogenesis [GO:0072673];positive regulation of Arp2/3 complex-mediated actin nucleation [GO:2000601];dendrite extension [GO:0097484];actin cytoskeleton organization [GO:0030036];neuron projection development [GO:0031175];cellular response to brain-derived neurotrophic factor stimulus [GO:1990416];mitochondrion morphogenesis [GO:0070584…
P14824	Annexin A6	11749	Anxa6	growth plate cartilage chondrocyte differentiation [GO:0003418];apoptotic signaling pathway [GO:0097190];calcium ion transport [GO:0006816];mitochondrial calcium ion homeostasis [GO:0051560];plasma membrane repair [GO:0001778];regulation of muscle contraction [GO:0006937];negative regulation of sequestering of calcium ion [GO:0051283];-;ion transmembrane transport [GO:0034220];neural crest cell m…	actin filament binding [GO:0051015];chondroitin sulfate binding [GO:0035374];calcium channel activity [GO:0005262];cholesterol binding [GO:0015485];calcium-dependent phospholipid binding [GO:0005544];identical protein binding [GO:0042802];phosphatidylserine binding [GO:0001786];-;lipid binding [GO:0008289];GTP binding [GO:0005525];calcium-dependent protein binding [GO:0048306];calcium ion binding…	collagen-containing extracellular matrix [GO:0062023];cytoplasm [GO:0005737];mitochondrion [GO:0005739];membrane [GO:0016020];sarcolemma [GO:0042383];cytosol [GO:0005829];nucleus [GO:0005634];melanosome [GO:0042470];protein-containing complex [GO:0032991];-;focal adhesion [GO:0005925];perinuclear region of cytoplasm [GO:0048471];apical plasma membrane [GO:0016324];intercalated disc [GO:0014704];l…	growth plate cartilage chondrocyte differentiation [GO:0003418];apoptotic signaling pathway [GO:0097190];calcium ion transport [GO:0006816];mitochondrial calcium ion homeostasis [GO:0051560];plasma membrane repair [GO:0001778];regulation of muscle contraction [GO:0006937];negative regulation of sequestering of calcium ion [GO:0051283];-;ion transmembrane transport [GO:0034220];neural crest cell m…
G5E8J2	Ankyrin-1	11733	Ank1	signal transduction [GO:0007165];-	-	cytoskeleton [GO:0005856];membrane [GO:0016020];-	signal transduction [GO:0007165];-;-;cytoskeleton [GO:0005856];membrane [GO:0016020];-
A0A494B9F0	E3 ubiquitin-protein ligase		Nedd4l	-;ubiquitin-dependent protein catabolic process [GO:0006511]	-;ubiquitin protein ligase activity [GO:0061630]	-	-;ubiquitin-dependent protein catabolic process [GO:0006511];-;ubiquitin protein ligase activity [GO:0061630];-
P01647	Ig kappa chain V-V region HP 124E1			immune response [GO:0006955];adaptive immune response [GO:0002250];-	-	extracellular space [GO:0005615];immunoglobulin complex [GO:0019814];-	immune response [GO:0006955];adaptive immune response [GO:0002250];-;-;extracellular space [GO:0005615];immunoglobulin complex [GO:0019814];-
K7TR90	IgM heavy chain variable region			-	-	-	-
Q3TXS9	40S ribosomal protein S2		Rps2	translation [GO:0006412];-	structural constituent of ribosome [GO:0003735];-;RNA binding [GO:0003723]	-;small ribosomal subunit [GO:0015935]	translation [GO:0006412];-;structural constituent of ribosome [GO:0003735];-;RNA binding [GO:0003723];-;small ribosomal subunit [GO:0015935]
B2RRE3	Camsap1l1 protein		Camsap2	neuron projection development [GO:0031175];-	microtubule binding [GO:0008017];-;spectrin binding [GO:0030507];calmodulin binding [GO:0005516]	microtubule [GO:0005874];cytoplasm [GO:0005737];-	neuron projection development [GO:0031175];-;microtubule binding [GO:0008017];-;spectrin binding [GO:0030507];calmodulin binding [GO:0005516];microtubule [GO:0005874];cytoplasm [GO:0005737];-
A0A571BF54	K(+) channel subunit beta-1	16498	Kcnab2	regulation of ion transmembrane transport [GO:0034765];-	D-threo-aldose 1-dehydrogenase activity [GO:0047834];-;voltage-gated potassium channel activity [GO:0005249]	cytoplasm [GO:0005737];-;integral component of membrane [GO:0016021];plasma membrane [GO:0005886]	regulation of ion transmembrane transport [GO:0034765];-;D-threo-aldose 1-dehydrogenase activity [GO:0047834];-;voltage-gated potassium channel activity [GO:0005249];cytoplasm [GO:0005737];-;integral component of membrane [GO:0016021];plasma membrane [GO:0005886]
P08730	Keratin, type I cytoskeletal 13	16663	Krt13	response to radiation [GO:0009314];tongue morphogenesis [GO:0043587];cellular response to retinoic acid [GO:0071300];-;cytoskeleton organization [GO:0007010]	-;structural molecule activity [GO:0005198]	extracellular exosome [GO:0070062];-;intermediate filament cytoskeleton [GO:0045111];keratin filament [GO:0045095]	response to radiation [GO:0009314];tongue morphogenesis [GO:0043587];cellular response to retinoic acid [GO:0071300];-;cytoskeleton organization [GO:0007010];-;structural molecule activity [GO:0005198];extracellular exosome [GO:0070062];-;intermediate filament cytoskeleton [GO:0045111];keratin filament [GO:0045095]
Q811P8	Rho GTPase-activating protein 32	330914	Arhgap32	-;Rho protein signal transduction [GO:0007266];small GTPase mediated signal transduction [GO:0007264]	phosphatidylinositol phosphate binding [GO:1901981];GTPase activator activity [GO:0005096];-	fibrillar center [GO:0001650];Golgi apparatus [GO:0005794];cell cortex [GO:0005938];Golgi membrane [GO:0000139];endosome membrane [GO:0010008];endoplasmic reticulum membrane [GO:0005789];dendritic spine [GO:0043197];nucleoplasm [GO:0005654];actin cytoskeleton [GO:0015629];postsynaptic density [GO:0014069];-	-;Rho protein signal transduction [GO:0007266];small GTPase mediated signal transduction [GO:0007264];phosphatidylinositol phosphate binding [GO:1901981];GTPase activator activity [GO:0005096];-;fibrillar center [GO:0001650];Golgi apparatus [GO:0005794];cell cortex [GO:0005938];Golgi membrane [GO:0000139];endosome membrane [GO:0010008];endoplasmic reticulum membrane [GO:0005789];dendritic spine […
Q8CJ40	Rootletin	230872	Crocc	protein localization to organelle [GO:0033365];ciliary basal body organization [GO:0032053];photoreceptor cell maintenance [GO:0045494];centrosome cycle [GO:0007098];positive regulation of protein localization to cilium [GO:1903566];positive regulation of cilium assembly [GO:0045724];protein localization [GO:0008104];-;epithelial structure maintenance [GO:0010669];centriole-centriole cohesion [GO…	structural constituent of cytoskeleton [GO:0005200];structural molecule activity [GO:0005198];-;kinesin binding [GO:0019894];actin binding [GO:0003779]	photoreceptor inner segment [GO:0001917];9+2 motile cilium [GO:0097729];plasma membrane [GO:0005886];ciliary rootlet [GO:0035253];centriole [GO:0005814];cytosol [GO:0005829];actin cytoskeleton [GO:0015629];-;centrosome [GO:0005813];subapical part of cell [GO:0120219]	protein localization to organelle [GO:0033365];ciliary basal body organization [GO:0032053];photoreceptor cell maintenance [GO:0045494];centrosome cycle [GO:0007098];positive regulation of protein localization to cilium [GO:1903566];positive regulation of cilium assembly [GO:0045724];protein localization [GO:0008104];-;epithelial structure maintenance [GO:0010669];centriole-centriole cohesion [GO…
A0A3B2WBH9	Tight junction protein ZO-2		Tjp2	-	-	bicellular tight junction [GO:0005923];plasma membrane [GO:0005886]	-;-;bicellular tight junction [GO:0005923];plasma membrane [GO:0005886]
Q9Z0P4	Paralemmin-1	18483	Palm	positive regulation of filopodium assembly [GO:0051491];synapse maturation [GO:0060074];negative regulation of dopamine receptor signaling pathway [GO:0060160];regulation of cell shape [GO:0008360];protein localization to plasma membrane [GO:0072659];adenylate cyclase-inhibiting G protein-coupled receptor signaling pathway [GO:0007193];protein localization [GO:0008104];cellular response to electr…	-;D3 dopamine receptor binding [GO:0031750]	cytoplasm [GO:0005737];plasma membrane [GO:0005886];neuron spine [GO:0044309];basolateral plasma membrane [GO:0016323];dendritic spine membrane [GO:0032591];axon [GO:0030424];filopodium [GO:0030175];apicolateral plasma membrane [GO:0016327];dendrite membrane [GO:0032590];nucleoplasm [GO:0005654];postsynaptic density [GO:0014069];-;filopodium membrane [GO:0031527]	positive regulation of filopodium assembly [GO:0051491];synapse maturation [GO:0060074];negative regulation of dopamine receptor signaling pathway [GO:0060160];regulation of cell shape [GO:0008360];protein localization to plasma membrane [GO:0072659];adenylate cyclase-inhibiting G protein-coupled receptor signaling pathway [GO:0007193];protein localization [GO:0008104];cellular response to electr…
Q5EBQ0	Voltage-dependent anion-selective channel protein 3	22335	Vdac3	regulation of cilium assembly [GO:1902017];-	nucleotide binding [GO:0000166];porin activity [GO:0015288];-;voltage-gated anion channel activity [GO:0008308]	mitochondrial outer membrane [GO:0005741];-;pore complex [GO:0046930]	regulation of cilium assembly [GO:1902017];-;nucleotide binding [GO:0000166];porin activity [GO:0015288];-;voltage-gated anion channel activity [GO:0008308];mitochondrial outer membrane [GO:0005741];-;pore complex [GO:0046930]
Q9DB20	ATP synthase subunit O, mitochondrial	28080	Atp5po	mitochondrial ATP synthesis coupled proton transport [GO:0042776];ATP metabolic process [GO:0046034];ATP biosynthetic process [GO:0006754];-;cellular response to cytokine stimulus [GO:0071345];cellular response to cAMP [GO:0071320];ATP synthesis coupled proton transport [GO:0015986]	estradiol binding [GO:1903924];-;protein-containing complex binding [GO:0044877];proton-transporting ATP synthase activity, rotational mechanism [GO:0046933]	plasma membrane [GO:0005886];mitochondrial proton-transporting ATP synthase complex [GO:0005753];mitochondrial proton-transporting ATP synthase complex, coupling factor F(o) [GO:0000276];proton-transporting ATP synthase complex, catalytic core F(1) [GO:0045261];mitochondrial proton-transporting ATP synthase, stator stalk [GO:0000274];-;cell surface [GO:0009986];myelin sheath [GO:0043209];mitochon…	mitochondrial ATP synthesis coupled proton transport [GO:0042776];ATP metabolic process [GO:0046034];ATP biosynthetic process [GO:0006754];-;cellular response to cytokine stimulus [GO:0071345];cellular response to cAMP [GO:0071320];ATP synthesis coupled proton transport [GO:0015986];estradiol binding [GO:1903924];-;protein-containing complex binding [GO:0044877];proton-transporting ATP synthase a…
Q3TW40	Uncharacterized protein		Hnrnpm	mRNA splicing, via spliceosome [GO:0000398];-	-;RNA binding [GO:0003723]	-	mRNA splicing, via spliceosome [GO:0000398];-;-;RNA binding [GO:0003723];-
A0A075B5V0	Immunoglobulin heavy variable 1-26		Ighv1-26	complement activation, classical pathway [GO:0006958];phagocytosis, recognition [GO:0006910];B cell receptor signaling pathway [GO:0050853];phagocytosis, engulfment [GO:0006911];defense response to bacterium [GO:0042742];innate immune response [GO:0045087];-;positive regulation of B cell activation [GO:0050871]	antigen binding [GO:0003823];immunoglobulin receptor binding [GO:0034987];-	-;external side of plasma membrane [GO:0009897];immunoglobulin complex, circulating [GO:0042571]	complement activation, classical pathway [GO:0006958];phagocytosis, recognition [GO:0006910];B cell receptor signaling pathway [GO:0050853];phagocytosis, engulfment [GO:0006911];defense response to bacterium [GO:0042742];innate immune response [GO:0045087];-;positive regulation of B cell activation [GO:0050871];antigen binding [GO:0003823];immunoglobulin receptor binding [GO:0034987];-;-;external…
A0A0B4J1J5	Immunoglobulin heavy variable V9-3		Ighv9-3	complement activation, classical pathway [GO:0006958];phagocytosis, recognition [GO:0006910];B cell receptor signaling pathway [GO:0050853];phagocytosis, engulfment [GO:0006911];defense response to bacterium [GO:0042742];innate immune response [GO:0045087];-;positive regulation of B cell activation [GO:0050871]	antigen binding [GO:0003823];immunoglobulin receptor binding [GO:0034987];-	-;external side of plasma membrane [GO:0009897];immunoglobulin complex, circulating [GO:0042571]	complement activation, classical pathway [GO:0006958];phagocytosis, recognition [GO:0006910];B cell receptor signaling pathway [GO:0050853];phagocytosis, engulfment [GO:0006911];defense response to bacterium [GO:0042742];innate immune response [GO:0045087];-;positive regulation of B cell activation [GO:0050871];antigen binding [GO:0003823];immunoglobulin receptor binding [GO:0034987];-;-;external…
P51881	ADP/ATP translocase 2	11740	Slc25a5	cellular response to leukemia inhibitory factor [GO:1990830];positive regulation of cell population proliferation [GO:0008284];mitochondrial ATP transmembrane transport [GO:1990544];erythrocyte differentiation [GO:0030218];regulation of mitochondrial membrane permeability [GO:0046902];B cell differentiation [GO:0030183];negative regulation of mitochondrial outer membrane permeabilization involved…	proton transmembrane transporter activity [GO:0015078];ATP [GO:0005471];ubiquitin protein ligase binding [GO:0031625];adenine nucleotide transmembrane transporter activity [GO:0000295];-;oxidative phosphorylation uncoupler activity [GO:0017077]	mitochondrial permeability transition pore complex [GO:0005757];MMXD complex [GO:0071817];mitochondrial inner membrane [GO:0005743];-;mitochondrial nucleoid [GO:0042645];membrane raft [GO:0045121];membrane [GO:0016020];myelin sheath [GO:0043209];mitochondrion [GO:0005739]	cellular response to leukemia inhibitory factor [GO:1990830];positive regulation of cell population proliferation [GO:0008284];mitochondrial ATP transmembrane transport [GO:1990544];erythrocyte differentiation [GO:0030218];regulation of mitochondrial membrane permeability [GO:0046902];B cell differentiation [GO:0030183];negative regulation of mitochondrial outer membrane permeabilization involved…
A0A087WSF5	Leucine-rich repeat flightless-interacting protein 1		Lrrfip1	regulation of transcription, DNA-templated [GO:0006355]	-	-	regulation of transcription, DNA-templated [GO:0006355];-;-
A0A075B5V6	Immunoglobulin heavy variable V1-42		Ighv1-42	complement activation, classical pathway [GO:0006958];phagocytosis, recognition [GO:0006910];B cell receptor signaling pathway [GO:0050853];phagocytosis, engulfment [GO:0006911];defense response to bacterium [GO:0042742];innate immune response [GO:0045087];-;positive regulation of B cell activation [GO:0050871]	antigen binding [GO:0003823];immunoglobulin receptor binding [GO:0034987];-	-;external side of plasma membrane [GO:0009897];immunoglobulin complex, circulating [GO:0042571]	complement activation, classical pathway [GO:0006958];phagocytosis, recognition [GO:0006910];B cell receptor signaling pathway [GO:0050853];phagocytosis, engulfment [GO:0006911];defense response to bacterium [GO:0042742];innate immune response [GO:0045087];-;positive regulation of B cell activation [GO:0050871];antigen binding [GO:0003823];immunoglobulin receptor binding [GO:0034987];-;-;external…
A0A075B5S1	Immunoglobulin heavy variable 9-1		Ighv9-1	complement activation, classical pathway [GO:0006958];phagocytosis, recognition [GO:0006910];B cell receptor signaling pathway [GO:0050853];phagocytosis, engulfment [GO:0006911];defense response to bacterium [GO:0042742];innate immune response [GO:0045087];-;positive regulation of B cell activation [GO:0050871]	antigen binding [GO:0003823];immunoglobulin receptor binding [GO:0034987];-	-;external side of plasma membrane [GO:0009897];immunoglobulin complex, circulating [GO:0042571]	complement activation, classical pathway [GO:0006958];phagocytosis, recognition [GO:0006910];B cell receptor signaling pathway [GO:0050853];phagocytosis, engulfment [GO:0006911];defense response to bacterium [GO:0042742];innate immune response [GO:0045087];-;positive regulation of B cell activation [GO:0050871];antigen binding [GO:0003823];immunoglobulin receptor binding [GO:0034987];-;-;external…
[truncated: 1,211 more rows]
